# Supplementary material for: Framing Pro-Anorexia Discourse on YouTube in South Korea: Social Network and Exponential Random Graph Model Analysis of Video Communities
Source: J Med Internet Res. 2025 Nov 4;27:e77168. doi: 10.2196/77168 (PMC12585130; doi:10.2196/77168)
Supplement: Multimedia Appendix 1 [file jmir-v27-e77168-s001.zip › vidinfo_df.xlsx]

## Sheet: vidinfo_df
VideoID	ViewCount	ChannelID	channeltitle	Advocacy_1	Advocacy_2	Advocacy_3	Criticism_1	Criticism_2	Criticism_3	Recovery_1	Recovery_2	Channel_Type	Subscriber_level
XBb28CrEPe8	6441881	UCOeG4ecxm8C6SfzouPz6ekA	siyummy 시야미	1	0	0	0	0	0	0	0	Individual	Micro
G7SuAPjjRUQ	10347548	UCAYwRxMYNCNJeEIGCINxDlw	혜미HYEMI	1	1	0	0	0	0	0	0	Individual	Meso
ry9YVhutPAA	4606558	UCZaarGiwxVusY_jQlnftbIA	지뻔뻔	0	1	0	0	0	0	0	0	Individual	Mega
CSt9-KJ3qLk	6479194	UCZaarGiwxVusY_jQlnftbIA	지뻔뻔	0	1	0	0	0	0	0	0	Individual	Mega
5phoMKnSxig	8404043	UCW-JEm0Ar8CZkuEtsU4pICA	김연쿵	1	0	0	0	0	0	0	0	Individual	Meso
bLZLiKxEYwQ	3383258	UCltYvvwh_x2Ai4yRiMrbpjw	조두팔	1	1	1	0	0	0	0	0	Individual	Meso
97w6Sojb_Sw	11166696	UC3dJKwKxhR1Boz56EsI5PYQ	이영지	1	1	0	0	0	0	0	0	Institutional	Mega
_KZ-N0mcEcM	1083794	UCFVeNAefgn9rVdnY5gs2ogw	탐사보도 세븐	0	0	0	1	1	1	0	0	Institutional	Micro
yO55Eph5PUU	942892	UCiFYUP4_TI70yCkkVJAlxoA	EBS 컬렉션 - 사이언스	0	0	0	1	0	1	0	0	Institutional	Meso
GfDnwpPAVEU	4114663	UCPZ4e8BQEM-BlepSeZUESSw	강유미 yumi kang좋아서 하는 채널	0	0	0	0	1	0	0	0	Institutional	Mega
JI2AGdx8KWk	265388	UCra8BUaOLE9uR_4m8nvJjRA	프리미	0	0	0	0	0	0	0	1	Individual	Micro
hXSxktXzr1U	56988	UCra8BUaOLE9uR_4m8nvJjRA	프리미	0	0	0	0	0	0	1	0	Individual	Micro
n693bPIkh68	262883	UCRfUUhwRYmZNGDeduMoHrzA	멋지다 김소선	0	1	0	0	0	0	0	0	Individual	Meso
xicS6mnT0P0	364988	UCRfUUhwRYmZNGDeduMoHrzA	멋지다 김소선	0	1	0	0	0	0	0	0	Individual	Meso
mV1BmeqKSGQ	2707324	UC9edwufjEirbl9-2vns43VQ	Susan,	1	0	0	0	0	0	0	0	Individual	Meso
xdj6QpmwydM	625102	UCRfUUhwRYmZNGDeduMoHrzA	멋지다 김소선	0	1	0	0	0	0	0	0	Individual	Meso
Jvnxw7-zEeU	449656	UCRfUUhwRYmZNGDeduMoHrzA	멋지다 김소선	0	1	0	0	0	0	0	0	Individual	Meso
S02OBlRSbOM	661059	UCu976UrWTIh3-3c8WImzVFA	DOYOURAM 두유람 - Everyday K-Culture	1	1	0	0	0	0	0	0	Individual	Meso
Pn7R3vy3T4k	433831	UCRfUUhwRYmZNGDeduMoHrzA	멋지다 김소선	0	1	0	0	0	0	0	0	Individual	Meso
gIPHLPSw6WQ	335136	UCRfUUhwRYmZNGDeduMoHrzA	멋지다 김소선	0	1	0	0	0	0	0	0	Individual	Meso
zPIA4gSRjz8	323392	UCRfUUhwRYmZNGDeduMoHrzA	멋지다 김소선	0	1	0	0	0	0	0	0	Individual	Meso
c2lGOMZq7xw	273573	UCRfUUhwRYmZNGDeduMoHrzA	멋지다 김소선	1	0	0	0	0	0	0	0	Individual	Meso
yIVDAA1OUtw	4409044	UCMlHg5anGEDTbXC0hIVNzPw	K썩은물	1	0	0	0	0	0	0	0	Individual	Meso
tnXEYYjYvCw	1016334	UCy-6oZwPwrR_W-zYnqLD8dg	KBS 추적60분	0	0	0	1	0	1	0	0	Institutional	Meso
exIhw2R38eI	546157	UCK299tM2j86pzJ2AyGQqX3A	채널S	0	0	0	1	0	0	0	0	Institutional	Meso
gURsmkFqZuk	9634116	UC57_jVZTM427hTqYMXf7utA	You need 윤이든	1	1	0	0	0	0	0	0	Individual	Meso
kHF698f3UGg	671367	UCRfUUhwRYmZNGDeduMoHrzA	멋지다 김소선	0	1	0	0	0	0	0	0	Individual	Meso
ZO0pLGzd1x4	322751	UCRfUUhwRYmZNGDeduMoHrzA	멋지다 김소선	0	1	0	0	0	0	0	0	Individual	Meso
lGh2l1DvYV8	3212689	UC_U34UlsS9Mp5ZgvsEA7irw	그것이 알고싶다	0	0	0	1	0	1	0	0	Institutional	Mega
ofzWy8ckNmI	1941444	UCRfUUhwRYmZNGDeduMoHrzA	멋지다 김소선	0	1	0	0	0	0	0	0	Individual	Meso
KfPPE05Wjgs	340275	UCRfUUhwRYmZNGDeduMoHrzA	멋지다 김소선	0	1	0	0	0	0	0	0	Individual	Meso
320NC-qGGnk	1597471	UCyeibrfJOMxe2evijZM1M5w	곽혈수	1	1	0	0	0	0	0	0	Individual	Meso
PX3E6JSkOHU	1183319	UCyeibrfJOMxe2evijZM1M5w	곽혈수	1	1	1	0	0	0	0	0	Individual	Meso
7is4jrZL70k	2491888	UCX3jtM9TQahir7OG1aakL5Q	헬퀸 [Health Queen]	0	1	0	0	0	0	0	0	Individual	Meso
KlX7uA3YuCM	1961477	UCX3jtM9TQahir7OG1aakL5Q	헬퀸 [Health Queen]	0	0	0	1	0	0	0	0	Individual	Meso
THc78rYyE_k	2262511	UCdw0gUzVPhyZFRVeuzy_AEg	아웃핏배틀코리아	1	0	0	0	0	0	0	0	Individual	Micro
_TAmD1TtMzA	285488	UCRfUUhwRYmZNGDeduMoHrzA	멋지다 김소선	0	1	0	0	0	0	0	0	Individual	Meso
ow1X6rt_ij8	361800	UCRfUUhwRYmZNGDeduMoHrzA	멋지다 김소선	0	1	0	0	0	0	0	0	Individual	Meso
qgLxTCnJ5do	544534	UCJScFhgZV254qGkEOCJVB9Q	닷페이스	0	0	0	1	0	1	0	0	Individual	Meso
oi_6bPmurOo	4133289	UCsRIHt5FkbGc6cQtCxt-ufA	tvN D ENT	0	0	0	0	0	0	1	1	Institutional	Mega
0A8u4qRmAYQ	754095	UCyeibrfJOMxe2evijZM1M5w	곽혈수	1	1	1	0	0	0	0	0	Individual	Meso
IhZHO9BBahs	149849	UCyeibrfJOMxe2evijZM1M5w	곽혈수	1	1	0	0	0	0	0	0	Individual	Meso
5tEX4gUzVg8	434501	UCRfUUhwRYmZNGDeduMoHrzA	멋지다 김소선	0	1	0	0	0	0	0	0	Individual	Meso
1z59hzhYUYk	398377	UCRfUUhwRYmZNGDeduMoHrzA	멋지다 김소선	0	1	0	0	0	0	0	0	Individual	Meso
9p-eHzhJrDc	371165	UCRfUUhwRYmZNGDeduMoHrzA	멋지다 김소선	0	1	0	0	0	0	0	0	Individual	Meso
SKP0Fi6k_Mg	6302089	UCPMU3PoR_NRcCxu0X3Liiiw	야우냐?	1	0	0	0	0	0	0	0	Individual	Meso
iXd60zDEFw4	2201369	UCErAjGiqLhOK0TKkmaz4_nQ	핫피플	1	0	0	0	0	0	0	0	Individual	Meso
rP9dGY4JfGg	3782495	UCbgaZo9a-W_n0UBVOgVg_uQ	히님	0	0	0	0	1	0	0	0	Individual	Micro
BU49ixG9Az4	3357418	UCgC-hF7y9bNwH_531_O6Z2w	반전쩔지	1	0	0	0	0	0	0	0	Individual	Meso
srmxSQNp5ec	3312475	UCaZS_XwAu1yBMNoQDD1mR7g	채널A 캔버스	0	0	0	1	0	0	0	0	Institutional	Mega
R-IgV4Mnotg	1915988	UCiULanlNBXuMkaP9OiZWgYQ	율리 YULRI	1	1	0	0	0	0	0	0	Individual	Meso
zPu8OGKlThI	355840	UCRfUUhwRYmZNGDeduMoHrzA	멋지다 김소선	0	1	0	0	0	0	0	0	Individual	Meso
1NhxKMnJtyg	350399	UCRfUUhwRYmZNGDeduMoHrzA	멋지다 김소선	0	1	0	0	0	0	0	0	Individual	Meso
CG-nmc5Dfec	1407583	UCMahiJuFZ-K90R77aeR-TvA	Glossom 글로썸	1	1	0	0	0	0	0	0	Individual	Micro
L8gGnqZK1ZY	443936	UCRfUUhwRYmZNGDeduMoHrzA	멋지다 김소선	0	1	0	0	0	0	0	0	Individual	Meso
nnf7CPOjxws	509569	UCRfUUhwRYmZNGDeduMoHrzA	멋지다 김소선	0	1	0	0	0	0	0	0	Individual	Meso
zuMQuzBfvlA	42821	UCra8BUaOLE9uR_4m8nvJjRA	프리미	0	0	0	0	0	0	1	0	Individual	Micro
zIt9qZDM_wg	107790	UCra8BUaOLE9uR_4m8nvJjRA	프리미	0	0	0	0	0	0	1	1	Individual	Micro
zptyI6o1aKg	3872427	UCX3jtM9TQahir7OG1aakL5Q	헬퀸 [Health Queen]	1	0	0	0	0	0	0	0	Individual	Meso
QjC--J4NgZY	325726	UCRfUUhwRYmZNGDeduMoHrzA	멋지다 김소선	0	1	0	0	0	0	0	0	Individual	Meso
113yFjQj3VY	1007459	UCRfUUhwRYmZNGDeduMoHrzA	멋지다 김소선	0	1	0	0	0	0	0	0	Individual	Meso
Pue1v-C1Wa4	351836	UCRfUUhwRYmZNGDeduMoHrzA	멋지다 김소선	0	1	0	0	0	0	0	0	Individual	Meso
khdc-HZtmC8	412004	UCRfUUhwRYmZNGDeduMoHrzA	멋지다 김소선	0	1	0	0	0	0	0	0	Individual	Meso
nQ-xG47pUrQ	536668	UCRfUUhwRYmZNGDeduMoHrzA	멋지다 김소선	0	1	0	0	0	0	0	0	Individual	Meso
38JQPLLu6AU	678193	UCRfUUhwRYmZNGDeduMoHrzA	멋지다 김소선	0	1	0	0	0	0	0	0	Individual	Meso
niOreF-bvVI	2773868	UCo4m81FJ-dT8MqijBlhbN2A	심장에박현서	1	1	0	0	0	0	0	0	Individual	Meso
CcPJcCQbmY8	441958	UCRfUUhwRYmZNGDeduMoHrzA	멋지다 김소선	0	1	0	0	0	0	0	0	Individual	Meso
oDRKLh5fe0k	339551	UCRfUUhwRYmZNGDeduMoHrzA	멋지다 김소선	0	1	0	0	0	0	0	0	Individual	Meso
F5InPxux03g	251933	UCRfUUhwRYmZNGDeduMoHrzA	멋지다 김소선	0	1	0	0	0	0	0	0	Individual	Meso
J-jwszd8VAY	683891	UCRfUUhwRYmZNGDeduMoHrzA	멋지다 김소선	0	1	0	0	0	0	0	0	Individual	Meso
zPS7vzbcdTQ	239416	UCRfUUhwRYmZNGDeduMoHrzA	멋지다 김소선	0	1	0	0	0	0	0	0	Individual	Meso
HUwmT6XlipI	155315	UCra8BUaOLE9uR_4m8nvJjRA	프리미	0	0	0	1	1	0	0	0	Individual	Micro
aMRZoLaE2O4	269337	UCRfUUhwRYmZNGDeduMoHrzA	멋지다 김소선	0	1	0	0	0	0	0	0	Individual	Meso
medR72cAJuE	212390	UCRfUUhwRYmZNGDeduMoHrzA	멋지다 김소선	0	1	0	0	0	0	0	0	Individual	Meso
vSTwdsbOpqQ	691889	UCRfUUhwRYmZNGDeduMoHrzA	멋지다 김소선	0	1	0	0	0	0	0	0	Individual	Meso
vn24jGakhtY	1534461	UC_gkwRB-p1JrOzzJk7PBKDQ	소신사장 SoshinTV	0	0	0	0	0	0	1	1	Individual	Meso
d9Ai-3Udmx0	2522245	UCW-JEm0Ar8CZkuEtsU4pICA	김연쿵	1	1	0	0	0	0	0	0	Individual	Meso
6Bei1mZD7Xo	268240	UCFCtZJTuJhE18k8IXwmXTYQ	EBSDocumentary (EBS 다큐)	1	1	1	0	0	0	0	0	Institutional	Mega
08L_OV3cI8I	1167052	UCmc39S9aRQ4s26zc3NFl94A	쪼끔이ZOGUM	1	0	0	0	0	0	0	0	Individual	Meso
ZLGy3OoYJxs	1355563	UCRfUUhwRYmZNGDeduMoHrzA	멋지다 김소선	0	1	0	0	0	0	0	0	Individual	Meso
eO9zAdc7wCQ	376685	UCRfUUhwRYmZNGDeduMoHrzA	멋지다 김소선	0	1	0	0	0	0	0	0	Individual	Meso
ZyVpCQCpuxA	710789	UCI5WgFSOVO9UJFcqQTiClHQ	풍자테레비	0	0	0	1	0	0	0	0	Institutional	Meso
mm3mYDY5gsg	360729	UC2vGeZY7lAWcBN8k3ihgJVw	인팅-중화권연예통신	1	0	0	0	0	0	0	0	Individual	Micro
nEThl5PmOes	1771979	UCRfUUhwRYmZNGDeduMoHrzA	멋지다 김소선	0	1	0	0	0	0	0	0	Individual	Meso
V5Zwg3Obr0Y	456565	UCRfUUhwRYmZNGDeduMoHrzA	멋지다 김소선	0	1	0	0	0	0	0	0	Individual	Meso
roQvx_kO6bY	413195	UCRfUUhwRYmZNGDeduMoHrzA	멋지다 김소선	0	1	0	0	0	0	0	0	Individual	Meso
x5zxjKbDaPg	310521	UCRfUUhwRYmZNGDeduMoHrzA	멋지다 김소선	0	1	0	0	0	0	0	0	Individual	Meso
FpT-n6JmWaI	2455250	UCmc39S9aRQ4s26zc3NFl94A	쪼끔이ZOGUM	0	1	0	0	0	0	0	0	Individual	Meso
I23sIpqkYq0	667781	UCRfUUhwRYmZNGDeduMoHrzA	멋지다 김소선	0	1	0	0	0	0	0	0	Individual	Meso
KauEc0xL8q8	283045	UCVfLNEch9YxD4tX1L-crkMQ	닥터프렌즈	0	0	0	1	1	1	0	0	Institutional	Mega
LUZ0Wp_xhcI	3226170	UCzxE9AgEmkLqNs2XMtTXF1g	좋댓구요 스튜디오 - JDGY STUDIO	1	0	0	0	0	0	0	0	Institutional	Meso
NerKFsxz6T0	379799	UCRfUUhwRYmZNGDeduMoHrzA	멋지다 김소선	0	1	0	0	0	0	0	0	Individual	Meso
S6a-Tc4JPY0	267184	UCNGDUa6e3zHJQqV0wkxYa6w	쁨이bbeume	0	0	0	0	0	0	0	1	Individual	Micro
OsiDfZZ5PW4	19524	UCNGDUa6e3zHJQqV0wkxYa6w	쁨이bbeume	1	1	1	0	0	0	0	0	Individual	Micro
ZZmCvGdrs9U	2995877	UCRfUUhwRYmZNGDeduMoHrzA	멋지다 김소선	0	1	0	0	0	0	0	0	Individual	Meso
Fp1QJnXjfBU	373660	UCRfUUhwRYmZNGDeduMoHrzA	멋지다 김소선	0	1	0	0	0	0	0	0	Individual	Meso
ZeUphffMzCk	121833	UCRfUUhwRYmZNGDeduMoHrzA	멋지다 김소선	1	1	0	0	0	0	0	0	Individual	Meso
jJCvpAVzgss	625008	UCRfUUhwRYmZNGDeduMoHrzA	멋지다 김소선	1	1	0	0	0	0	0	0	Individual	Meso
VWElqIiOoJo	68097	UChlgI3UHCOnwUGzWzbJ3H5w	YTN	0	0	0	0	0	1	0	0	Institutional	Mega
expgWL_sz2I	385049	UCRfUUhwRYmZNGDeduMoHrzA	멋지다 김소선	0	1	0	0	0	0	0	0	Individual	Meso
cn6U5OKVR9c	311744	UCRfUUhwRYmZNGDeduMoHrzA	멋지다 김소선	1	1	0	0	0	0	0	0	Individual	Meso
jsM2rzyqHek	2336250	UC0PsUG07plnP_uQQS9djFVQ	우와한 비디오	0	0	0	1	1	0	0	0	Institutional	Mega
GUidzlHvAOc	561853	UC-9RQCJ0gS_Kgt7J0SVrE8w	사피엔스 스튜디오	0	0	0	1	0	0	0	0	Institutional	Mega
y-gcIClpdGY	219291	UCRfUUhwRYmZNGDeduMoHrzA	멋지다 김소선	1	1	0	0	0	0	0	0	Individual	Meso
GWvTEd7Wf7s	218161	UCRfUUhwRYmZNGDeduMoHrzA	멋지다 김소선	0	1	0	0	0	0	0	0	Individual	Meso
ItzhFrnoB9g	505276	UCX3jtM9TQahir7OG1aakL5Q	헬퀸 [Health Queen]	1	1	0	0	0	0	0	0	Individual	Meso
0kzIIc1zz1Q	363851	UCRfUUhwRYmZNGDeduMoHrzA	멋지다 김소선	0	1	0	0	0	0	0	0	Individual	Meso
4g6KwlK7iys	486465	UCRfUUhwRYmZNGDeduMoHrzA	멋지다 김소선	1	1	0	0	0	0	0	0	Individual	Meso
a0mgkUAjMKY	525171	UCRfUUhwRYmZNGDeduMoHrzA	멋지다 김소선	0	1	0	0	0	0	0	0	Individual	Meso
lA4ukatDnzU	447429	UCRfUUhwRYmZNGDeduMoHrzA	멋지다 김소선	0	1	0	0	0	0	0	0	Individual	Meso
L4D6KeWRYTA	650566	UCRfUUhwRYmZNGDeduMoHrzA	멋지다 김소선	0	1	0	0	0	0	0	0	Individual	Meso
75u3Fdg4BN8	51994	UCRfUUhwRYmZNGDeduMoHrzA	멋지다 김소선	0	1	0	0	0	0	0	0	Individual	Meso
Ap9GFmMzmrM	430685	UC78PMQprrZTbU0IlMDsYZPw	tvN	1	1	0	0	0	0	0	0	Individual	Mega
nCBscP7M8bI	787107	UCApUHaDVHeE5f1WX3JXQ21g	뷰티메이크업	1	0	0	0	0	0	0	0	Individual	Meso
AaQZtMASKfY	451853	UCdlogYskWQppzHhcn0OQz5g	시현하다	1	1	0	0	0	0	0	0	Individual	Micro
FYCF78DkUJ4	4027222	UCMlHg5anGEDTbXC0hIVNzPw	K썩은물	0	0	0	1	0	0	0	0	Individual	Meso
GDlW1Uw4J5Y	332430	UCRfUUhwRYmZNGDeduMoHrzA	멋지다 김소선	0	1	0	0	0	0	0	0	Individual	Meso
GKJhdp2zCCU	1365464	UCANG9nPHHhmyOtMVk0bWgaA	다예 Daily Daye	1	1	1	0	0	0	0	0	Individual	Meso
Q73OH5TROVE	206222	UCO-7CJCtOqw1yqh3y8owGfg	헤이즐 Heizle	1	1	0	0	0	0	0	0	Individual	Meso
NLpNHuDYIeo	439537	UCg_CyFBv50bsWAY4PKJ7a0A	두리번TV	0	0	0	0	1	0	0	0	Institutional	Micro
Km7mqYhwoEk	4188	UCI_TlPuKIp95HW7QC2EvhHw	Emma	0	0	0	0	0	0	1	0	Individual	Micro
jjuARZVIirg	2247	UCI_TlPuKIp95HW7QC2EvhHw	Emma	0	0	0	0	0	0	1	0	Individual	Micro
NxeWlcgKuMM	436094	UCRfUUhwRYmZNGDeduMoHrzA	멋지다 김소선	0	1	0	0	0	0	0	0	Individual	Meso
eABL3TOEwcU	561731	UCRfUUhwRYmZNGDeduMoHrzA	멋지다 김소선	0	1	0	0	0	0	0	0	Individual	Meso
PebFUEnPjqI	39273	UCQ8zTZ51HbJF0__NoNF_8Ng	두나 Doona	1	1	0	0	0	0	0	0	Individual	Micro
51s9_j6zgy4	10758	UCQ8zTZ51HbJF0__NoNF_8Ng	두나 Doona	1	1	0	0	0	0	0	0	Individual	Micro
T54r0PMMfVI	4017	UCI_TlPuKIp95HW7QC2EvhHw	Emma	0	0	0	0	0	0	1	0	Individual	Micro
JZuuRge2ITI	2684	UCI_TlPuKIp95HW7QC2EvhHw	Emma	0	0	0	0	0	0	1	0	Individual	Micro
VoBAg9pgumw	3168801	UCM2HVszjOG8328YYmCoQwAw	이지영 [Leejiyoung Official]	0	1	0	0	0	0	0	0	Institutional	Meso
CpZi1_qnkkY	1997836	UCG0skGGG4PEzfB4szKadCyA	아영세상	1	1	0	0	0	0	0	0	Institutional	Meso
NXwEl3iCY90	1248394	UCRfUUhwRYmZNGDeduMoHrzA	멋지다 김소선	0	1	0	0	0	0	0	0	Individual	Meso
iJcpvXkW7R4	334059	UCRfUUhwRYmZNGDeduMoHrzA	멋지다 김소선	0	1	0	0	0	0	0	0	Individual	Meso
v_BMKpo3eWs	463976	UCRfUUhwRYmZNGDeduMoHrzA	멋지다 김소선	0	1	0	0	0	0	0	0	Individual	Meso
u8kllgnE2g4	414057	UCRfUUhwRYmZNGDeduMoHrzA	멋지다 김소선	0	1	0	0	0	0	0	0	Individual	Meso
5w4mLep53Dk	260275	UCRfUUhwRYmZNGDeduMoHrzA	멋지다 김소선	0	1	0	0	0	0	0	0	Individual	Meso
2ZBfCi09fSM	50439	UCra8BUaOLE9uR_4m8nvJjRA	프리미	0	0	0	0	0	0	1	1	Individual	Micro
cUOyEG1ohUw	242599	UC4C3bWiKmHJZZoqOPvUbrtw	연갱 youtube	1	0	0	0	0	0	0	0	Individual	Micro
60cr3vyPFsw	421071	UCRfUUhwRYmZNGDeduMoHrzA	멋지다 김소선	0	1	0	0	0	0	0	0	Individual	Meso
8_46Qq6maIM	363244	UCRfUUhwRYmZNGDeduMoHrzA	멋지다 김소선	0	1	0	0	0	0	0	0	Individual	Meso
1749slu4Xw8	50391	UCRfUUhwRYmZNGDeduMoHrzA	멋지다 김소선	0	1	0	0	0	0	0	0	Individual	Meso
3GM63Ea0Rwk	368767	UCRfUUhwRYmZNGDeduMoHrzA	멋지다 김소선	0	1	0	0	0	0	0	0	Individual	Meso
ZoijxgxOJYg	41158	UCRfUUhwRYmZNGDeduMoHrzA	멋지다 김소선	0	1	0	0	0	0	0	0	Individual	Meso
3isLxwG7aDk	3679	UCI_TlPuKIp95HW7QC2EvhHw	Emma	0	0	0	0	0	0	1	0	Individual	Micro
m9AJbgl9x-4	2282	UCI_TlPuKIp95HW7QC2EvhHw	Emma	0	0	0	0	0	0	1	0	Individual	Micro
57EqzRYqW10	631113	UCRfUUhwRYmZNGDeduMoHrzA	멋지다 김소선	0	1	0	0	0	0	0	0	Individual	Meso
7G5rKMQCB2Q	322761	UCRfUUhwRYmZNGDeduMoHrzA	멋지다 김소선	1	1	0	0	0	0	0	0	Individual	Meso
8YG0hywL0Ig	1732	UCI_TlPuKIp95HW7QC2EvhHw	Emma	0	0	0	0	0	0	1	0	Individual	Micro
NKVROMyDh8o	6517	UCI_TlPuKIp95HW7QC2EvhHw	Emma	0	0	0	0	0	0	1	0	Individual	Micro
BuMdoIvP7MM	99588	UCkinYTS9IHqOEwR1Sze2JTw	SBS 뉴스	0	0	0	1	0	1	0	0	Institutional	Mega
DNXzB4g8VWU	73604	UCF4Wxdo3inmxP-Y59wXDsFw	MBCNEWS	0	0	0	1	0	1	0	0	Institutional	Mega
T6pF_P9Yid4	233290	UCYRrUD5v5j_Ei8sKOo7mhoQ	엠빅뉴스	0	0	0	1	0	1	0	0	Institutional	Mega
ERcfk7D1BLw	248655	UCRfUUhwRYmZNGDeduMoHrzA	멋지다 김소선	0	1	0	0	0	0	0	0	Individual	Meso
EyOeDYbja1M	1387	UCI_TlPuKIp95HW7QC2EvhHw	Emma	0	0	0	0	0	0	1	0	Individual	Micro
jGrBvVdYzoQ	3028	UCI_TlPuKIp95HW7QC2EvhHw	Emma	0	0	0	0	0	0	1	0	Individual	Micro
Fu7ZN03q3WY	39765	UCI_TlPuKIp95HW7QC2EvhHw	Emma	0	0	0	0	0	0	1	0	Individual	Micro
Z9wB3Li60r0	979885	UCb8_UiUdnM9S7r1aYPAsSMw	헤블 HEBLE	1	1	1	0	0	0	0	0	Individual	Meso
FQoq_7lzb0I	77031	UCra8BUaOLE9uR_4m8nvJjRA	프리미	0	1	0	0	0	0	0	0	Individual	Micro
NNhq8JvpMOU	811774	UCRfUUhwRYmZNGDeduMoHrzA	멋지다 김소선	0	1	0	0	0	0	0	0	Individual	Meso
NIW2yS-SD5c	570487	UCRfUUhwRYmZNGDeduMoHrzA	멋지다 김소선	0	1	0	0	0	0	0	0	Individual	Meso
NPw3UcLbE8w	429295	UCRfUUhwRYmZNGDeduMoHrzA	멋지다 김소선	0	1	0	0	0	0	0	0	Individual	Meso
HqNGjbTi61U	506150	UCRfUUhwRYmZNGDeduMoHrzA	멋지다 김소선	0	1	0	0	0	0	0	0	Individual	Meso
MdIpHCKoMIE	347984	UCRfUUhwRYmZNGDeduMoHrzA	멋지다 김소선	0	1	0	0	0	0	0	0	Individual	Meso
5Fqu-jYyx-4	312085	UCRfUUhwRYmZNGDeduMoHrzA	멋지다 김소선	0	1	0	0	0	0	0	0	Individual	Meso
QEgUXIXMlgQ	402145	UCRfUUhwRYmZNGDeduMoHrzA	멋지다 김소선	0	1	0	0	0	0	0	0	Individual	Meso
AUrgwrv2KbU	341739	UCRfUUhwRYmZNGDeduMoHrzA	멋지다 김소선	0	1	0	0	0	0	0	0	Individual	Meso
Vkoe10TdwdA	33315	UCNGDUa6e3zHJQqV0wkxYa6w	쁨이bbeume	1	1	1	0	0	0	0	0	Individual	Micro
Sg0qJ3s2ymY	579635	UCRfUUhwRYmZNGDeduMoHrzA	멋지다 김소선	0	1	0	0	0	0	0	0	Individual	Meso
MMGIm9PM8po	479675	UCRfUUhwRYmZNGDeduMoHrzA	멋지다 김소선	0	1	0	0	0	0	0	0	Individual	Meso
Vfe2InLC6UM	619	UCI_TlPuKIp95HW7QC2EvhHw	Emma	0	0	0	0	0	0	1	0	Individual	Micro
kdwUvXhPt1U	8613	UCI_TlPuKIp95HW7QC2EvhHw	Emma	0	0	0	0	0	0	1	0	Individual	Micro
VgjjD92L3nM	454689	UCRfUUhwRYmZNGDeduMoHrzA	멋지다 김소선	0	1	0	0	0	0	0	0	Individual	Meso
W4pHbyzF3uo	600688	UCRfUUhwRYmZNGDeduMoHrzA	멋지다 김소선	0	1	0	0	0	0	0	0	Individual	Meso
fLdnsubj76I	1401525	UCokucV7Fjd_g2Q4PuzNiGng	이슬처럼	1	1	0	0	0	0	0	0	Individual	Micro
ZCngBxGTyN0	283280	UCIB_oNqi62rKnPFb3Toaozw	코리안브로스	0	0	0	0	0	0	1	1	Institutional	Meso
ZU8aTwDgYps	765690	UCRfUUhwRYmZNGDeduMoHrzA	멋지다 김소선	0	1	0	0	0	0	0	0	Individual	Meso
ZiLQttY0Jec	86331	UCN3RfsR18gsH8PLI6R6PYSQ	EBS뉴스	0	0	0	1	1	1	0	0	Institutional	Micro
Zqd5fS6osBc	351145	UCRfUUhwRYmZNGDeduMoHrzA	멋지다 김소선	0	1	0	0	0	0	0	0	Individual	Meso
jEliaeztdaI	175808	UCYyLIlOJyqkAFKlVjzX5img	MBN Entertainment	0	0	0	1	1	0	0	0	Institutional	Mega
gy47iodx5rk	549694	UCRfUUhwRYmZNGDeduMoHrzA	멋지다 김소선	0	1	0	0	0	0	0	0	Individual	Meso
e1DEBCZVTic	282595	UCRfUUhwRYmZNGDeduMoHrzA	멋지다 김소선	0	1	0	0	0	0	0	0	Individual	Meso
eDx8R97QWiI	375285	UCRfUUhwRYmZNGDeduMoHrzA	멋지다 김소선	0	1	0	0	0	0	0	0	Individual	Meso
e_Eh7F3XXHs	487598	UCRfUUhwRYmZNGDeduMoHrzA	멋지다 김소선	0	1	0	0	0	0	0	0	Individual	Meso
K_FbqyF8wLw	219161	UCRfUUhwRYmZNGDeduMoHrzA	멋지다 김소선	1	1	0	0	0	0	0	0	Individual	Meso
IhRP4qdgT7s	557484	UCRfUUhwRYmZNGDeduMoHrzA	멋지다 김소선	0	1	0	0	0	0	0	0	Individual	Meso
wjrcHGl3UbE	442349	UCCqQClDDZpUrux3F2vrKwnw	솜찌 Somzzi	1	1	0	0	0	0	0	0	Individual	Meso
iP2sIEckgcY	290124	UCRfUUhwRYmZNGDeduMoHrzA	멋지다 김소선	0	1	0	0	0	0	0	0	Individual	Meso
jhSNrb2X5sc	344562	UCRfUUhwRYmZNGDeduMoHrzA	멋지다 김소선	0	1	0	0	0	0	0	0	Individual	Meso
joxZg_sByaM	561071	UCiDoYUcIoKXx0THI4KB_1Gg	인생은 라사처럼	1	0	0	0	0	0	0	0	Individual	Micro
7yQx1QrUd_Q	2108	UCI_TlPuKIp95HW7QC2EvhHw	Emma	0	0	0	0	0	0	1	0	Individual	Micro
Tl4CeNock20	896255	UC_zXObQdOXbUGe8IyVRcpSw	융덕 Yungduck	1	1	0	0	0	0	0	0	Individual	Meso
FltkqGBglTk	637350	UCRfUUhwRYmZNGDeduMoHrzA	멋지다 김소선	0	1	0	0	0	0	0	0	Individual	Meso
QV31ocnDgHM	336537	UCRfUUhwRYmZNGDeduMoHrzA	멋지다 김소선	0	1	0	0	0	0	0	0	Individual	Meso
nsLtJ0o_q0Y	326864	UCRfUUhwRYmZNGDeduMoHrzA	멋지다 김소선	0	1	0	0	0	0	0	0	Individual	Meso
opJyim1DgUE	1889	UCI_TlPuKIp95HW7QC2EvhHw	Emma	0	0	0	0	0	0	1	0	Individual	Micro
YtZZialBikM	540476	UCRfUUhwRYmZNGDeduMoHrzA	멋지다 김소선	0	1	0	0	0	0	0	0	Individual	Meso
1i6e93_2YB0	433576	UC0imORt231LWWyyotvE3lUw	실화 On	0	0	0	1	0	0	0	0	Institutional	Meso
rXvtnCx6tKU	1918573	UCRfUUhwRYmZNGDeduMoHrzA	멋지다 김소선	1	0	0	0	0	0	0	0	Individual	Meso
DvNKJsdlVeg	386834	UCRfUUhwRYmZNGDeduMoHrzA	멋지다 김소선	0	1	0	0	0	0	0	0	Individual	Meso
uT9tbWgpHMs	358522	UCyeibrfJOMxe2evijZM1M5w	곽혈수	0	0	0	0	0	0	1	1	Individual	Meso
k8P9KIkptU0	266934	UCRfUUhwRYmZNGDeduMoHrzA	멋지다 김소선	0	1	0	0	0	0	0	0	Individual	Meso
DqPNrUp_Scg	346418	UCRfUUhwRYmZNGDeduMoHrzA	멋지다 김소선	0	1	0	0	0	0	0	0	Individual	Meso
s4tpWpvYMA4	277349	UCSsFsvOePFVWgQ8vTf0NjbQ	듣똑라	0	0	0	1	1	1	0	0	Institutional	Meso
PAUftRyRxHc	1903834	UCvAFmUwYhXGaInmze85oTUg	이말라	0	0	0	0	0	0	1	1	Individual	Micro
_51-nhwAXlQ	271424	UCRfUUhwRYmZNGDeduMoHrzA	멋지다 김소선	0	1	0	0	0	0	0	0	Individual	Meso
D07NteGQ0bI	223358	UCizqaceZVm9mpuLz--KBeyg	다뿌	1	1	0	0	0	0	0	0	Individual	Micro
FbxLXJWmmQ4	919028	UC8VqHlz_WeUGqSyxmqrSKOg	체연두 Yeondu	1	1	0	0	0	0	0	0	Individual	Micro
ZbEd0UPV85k	322114	UCRfUUhwRYmZNGDeduMoHrzA	멋지다 김소선	0	1	0	0	0	0	0	0	Individual	Meso
_UnPtaNWqCU	284900	UCRfUUhwRYmZNGDeduMoHrzA	멋지다 김소선	0	1	0	0	0	0	0	0	Individual	Meso
q49rkMhJ8BI	390179	UCRfUUhwRYmZNGDeduMoHrzA	멋지다 김소선	0	1	0	0	0	0	0	0	Individual	Meso
xcPSx-cINVI	221606	UCRfUUhwRYmZNGDeduMoHrzA	멋지다 김소선	0	1	0	0	0	0	0	0	Individual	Meso
XaJFU93gK8Q	322002	UCRfUUhwRYmZNGDeduMoHrzA	멋지다 김소선	0	1	0	0	0	0	0	0	Individual	Meso
1qYIPP8IuhA	563101	UCRfUUhwRYmZNGDeduMoHrzA	멋지다 김소선	0	1	0	0	0	0	0	0	Individual	Meso
2-x49gu1Rig	273575	UCRfUUhwRYmZNGDeduMoHrzA	멋지다 김소선	0	1	0	0	0	0	0	0	Individual	Meso
NCDr5g7OGBI	431015	UCRfUUhwRYmZNGDeduMoHrzA	멋지다 김소선	0	1	0	0	0	0	0	0	Individual	Meso
2KY_zrKcuPg	3659	UCI_TlPuKIp95HW7QC2EvhHw	Emma	0	0	0	0	0	0	1	0	Individual	Micro
HzjlJUgNTF8	2112	UCI_TlPuKIp95HW7QC2EvhHw	Emma	0	0	0	0	0	0	1	0	Individual	Micro
2M8WW1mm33w	695615	UCaLwRfG88l1VPeInlxuJZsg	Pretty Girls TV	1	0	0	0	0	0	0	0	Individual	Micro
c7nH3Cky8Bc	95962	UCmc39S9aRQ4s26zc3NFl94A	쪼끔이ZOGUM	1	1	0	0	0	0	0	0	Individual	Meso
erWbt_-RMWs	54415	UCm1-w59_3Ksj5jqAkx-ebnA	설당먹 SUGARMUK	0	0	1	0	0	0	0	0	Individual	Micro
ju6I7RUJSKU	590367	UCRfUUhwRYmZNGDeduMoHrzA	멋지다 김소선	0	1	0	0	0	0	0	0	Individual	Meso
4Owsay3aNPo	582785	UCRfUUhwRYmZNGDeduMoHrzA	멋지다 김소선	0	1	0	0	0	0	0	0	Individual	Meso
aVx0q-wefmg	273758	UCRfUUhwRYmZNGDeduMoHrzA	멋지다 김소선	0	1	0	0	0	0	0	0	Individual	Meso
m9ALh6VlZFs	299618	UCRfUUhwRYmZNGDeduMoHrzA	멋지다 김소선	0	1	0	0	0	0	0	0	Individual	Meso
nMzIu5wxzfo	404928	UCRfUUhwRYmZNGDeduMoHrzA	멋지다 김소선	0	1	0	0	0	0	0	0	Individual	Meso
uYsg_xNb-Xs	331523	UCRfUUhwRYmZNGDeduMoHrzA	멋지다 김소선	0	1	0	0	0	0	0	0	Individual	Meso
3kzc-HAeX-Y	373270	UCRfUUhwRYmZNGDeduMoHrzA	멋지다 김소선	0	1	0	0	0	0	0	0	Individual	Meso
4UIVEk7j95s	267897	UCRfUUhwRYmZNGDeduMoHrzA	멋지다 김소선	0	1	0	0	0	0	0	0	Individual	Meso
FGqTmMSBS1g	198954	UCRfUUhwRYmZNGDeduMoHrzA	멋지다 김소선	1	0	0	0	0	0	0	0	Individual	Meso
4luiYbZP1Yw	590339	UCRfUUhwRYmZNGDeduMoHrzA	멋지다 김소선	0	1	0	0	0	0	0	0	Individual	Meso
5LFzKBG969U	319478	UCRfUUhwRYmZNGDeduMoHrzA	멋지다 김소선	0	1	0	0	0	0	0	0	Individual	Meso
5MwrhvmE1bc	354972	UCRfUUhwRYmZNGDeduMoHrzA	멋지다 김소선	0	1	0	0	0	0	0	0	Individual	Meso
d7q3TGw2oxM	876368	UCRfUUhwRYmZNGDeduMoHrzA	멋지다 김소선	0	1	0	0	0	0	0	0	Individual	Meso
6-SmAMM4caI	287925	UCRfUUhwRYmZNGDeduMoHrzA	멋지다 김소선	0	1	0	0	0	0	0	0	Individual	Meso
_Zn5HFJV4dQ	502732	UCRfUUhwRYmZNGDeduMoHrzA	멋지다 김소선	0	1	0	0	0	0	0	0	Individual	Meso
bBAEvzrUHYg	393603	UCRfUUhwRYmZNGDeduMoHrzA	멋지다 김소선	0	1	0	0	0	0	0	0	Individual	Meso
l_KMfMxQhX0	617960	UCRfUUhwRYmZNGDeduMoHrzA	멋지다 김소선	0	1	0	0	0	0	0	0	Individual	Meso
m10LEL-SWR8	561188	UCRfUUhwRYmZNGDeduMoHrzA	멋지다 김소선	0	1	0	0	0	0	0	0	Individual	Meso
6iBALoGRq0U	407514	UCRfUUhwRYmZNGDeduMoHrzA	멋지다 김소선	0	1	0	0	0	0	0	0	Individual	Meso
7SrESBTNK-Y	324238	UCRfUUhwRYmZNGDeduMoHrzA	멋지다 김소선	0	1	0	0	0	0	0	0	Individual	Meso
7jaZ2K0Tsfg	574890	UCRfUUhwRYmZNGDeduMoHrzA	멋지다 김소선	0	1	0	0	0	0	0	0	Individual	Meso
X787mU4RKxo	1105893	UCRfUUhwRYmZNGDeduMoHrzA	멋지다 김소선	0	1	0	0	0	0	0	0	Individual	Meso
7xJ4Bse3a3w	2398743	UCRfUUhwRYmZNGDeduMoHrzA	멋지다 김소선	0	1	0	0	0	0	0	0	Individual	Meso
8bOcpyZdqEA	295686	UCjtCvquMHcR1UPxL4cvy0-g	연경이의 엉성한 하루	0	0	0	0	0	0	1	0	Individual	Micro
RdZttINYDuM	350163	UCRfUUhwRYmZNGDeduMoHrzA	멋지다 김소선	0	1	0	0	0	0	0	0	Individual	Meso
9vVORvpNR0Q	2589	UCI_TlPuKIp95HW7QC2EvhHw	Emma	0	0	0	0	0	0	1	0	Individual	Micro
zfzaMeZXyF0	1321	UCI_TlPuKIp95HW7QC2EvhHw	Emma	0	0	0	0	0	0	1	0	Individual	Micro
AvdQZsK0p_0	492535	UCRfUUhwRYmZNGDeduMoHrzA	멋지다 김소선	0	1	0	0	0	0	0	0	Individual	Meso
B8WA02PCql8	430396	UCRfUUhwRYmZNGDeduMoHrzA	멋지다 김소선	0	1	0	0	0	0	0	0	Individual	Meso
C7Hg_o4sMJg	636338	UCRfUUhwRYmZNGDeduMoHrzA	멋지다 김소선	1	1	0	0	0	0	0	0	Individual	Meso
CRTeT3ok9RY	564578	UCRfUUhwRYmZNGDeduMoHrzA	멋지다 김소선	0	1	0	0	0	0	0	0	Individual	Meso
Ehg98-khJj4	112736	UCRfUUhwRYmZNGDeduMoHrzA	멋지다 김소선	1	0	0	0	0	0	0	0	Individual	Meso
_mf8lQjSaZI	307286	UCRfUUhwRYmZNGDeduMoHrzA	멋지다 김소선	0	1	0	0	0	0	0	0	Individual	Meso
TrpnVYASQrg	469765	UCRfUUhwRYmZNGDeduMoHrzA	멋지다 김소선	0	1	0	0	0	0	0	0	Individual	Meso
Y359MdVnRRQ	425206	UCRfUUhwRYmZNGDeduMoHrzA	멋지다 김소선	0	1	0	0	0	0	0	0	Individual	Meso
bByljVKTq6g	389898	UCRfUUhwRYmZNGDeduMoHrzA	멋지다 김소선	0	1	0	0	0	0	0	0	Individual	Meso
zz355uRc_-A	1840031	UCC9XEedRtiWNIVrSI-JayZw	태리태리 taeritaeri	1	1	0	0	0	0	0	0	Individual	Meso
CTg7ceVKr2M	598038	UCRfUUhwRYmZNGDeduMoHrzA	멋지다 김소선	0	1	0	0	0	0	0	0	Individual	Meso
E-XoUReeNWA	782130	UCRfUUhwRYmZNGDeduMoHrzA	멋지다 김소선	1	1	0	0	0	0	0	0	Individual	Meso
9ItKcBd2VCY	52728	UCRfUUhwRYmZNGDeduMoHrzA	멋지다 김소선	1	1	0	0	0	0	0	0	Individual	Meso
lZk8BOkpdpU	211981	UCRfUUhwRYmZNGDeduMoHrzA	멋지다 김소선	0	1	0	0	0	0	0	0	Individual	Meso
ErG1wB-B2UY	443994	UCRfUUhwRYmZNGDeduMoHrzA	멋지다 김소선	0	1	0	0	0	0	0	0	Individual	Meso
Kzc6RWALvc8	434356	UCRfUUhwRYmZNGDeduMoHrzA	멋지다 김소선	0	1	0	0	0	0	0	0	Individual	Meso
m8QkizkKhFY	506407	UCRfUUhwRYmZNGDeduMoHrzA	멋지다 김소선	0	1	0	0	0	0	0	0	Individual	Meso
EupJg_C4KUc	265913	UCRfUUhwRYmZNGDeduMoHrzA	멋지다 김소선	0	1	0	0	0	0	0	0	Individual	Meso
uTEFUq2FwJg	670503	UCRfUUhwRYmZNGDeduMoHrzA	멋지다 김소선	0	1	0	0	0	0	0	0	Individual	Meso
dW0yXXSMFr8	1148643	UCyeibrfJOMxe2evijZM1M5w	곽혈수	1	1	0	0	0	0	0	0	Individual	Meso
dXPxTCA8tec	330156	UCzIxFgeh5UKA9TA7biQvLqA	을로 eullo	1	1	0	0	0	0	0	0	Individual	Micro
wrcYo5vHtbM	1950375	UCMaY2vG9tUrLzZJU3cB2sKw	선화 Seonhwa	1	1	0	0	0	0	0	0	Individual	Micro
Lf9GImyJ_RM	250687	UCRfUUhwRYmZNGDeduMoHrzA	멋지다 김소선	0	1	0	0	0	0	0	0	Individual	Meso
B6XVf8JBjBM	470711	UCRfUUhwRYmZNGDeduMoHrzA	멋지다 김소선	0	1	0	0	0	0	0	0	Individual	Meso
gYnwPVVNOk8	465001	UCRfUUhwRYmZNGDeduMoHrzA	멋지다 김소선	0	1	0	0	0	0	0	0	Individual	Meso
JbDE1A4q7sg	316298	UCRfUUhwRYmZNGDeduMoHrzA	멋지다 김소선	0	1	0	0	0	0	0	0	Individual	Meso
gUekKSTqtyw	293081	UCRfUUhwRYmZNGDeduMoHrzA	멋지다 김소선	1	0	0	0	0	0	0	0	Individual	Meso
KktsqXHxTE8	507520	UCRfUUhwRYmZNGDeduMoHrzA	멋지다 김소선	1	1	0	0	0	0	0	0	Individual	Meso
MCE3jHAXCpw	462935	UCRfUUhwRYmZNGDeduMoHrzA	멋지다 김소선	0	1	0	0	0	0	0	0	Individual	Meso
W3EjH1gNTSU	1321251	UCRfUUhwRYmZNGDeduMoHrzA	멋지다 김소선	0	1	0	0	0	0	0	0	Individual	Meso
MPvcQQ6TXnM	319785	UCRfUUhwRYmZNGDeduMoHrzA	멋지다 김소선	0	1	0	0	0	0	0	0	Individual	Meso
V7Qtyf0eN-8	322372	UCRfUUhwRYmZNGDeduMoHrzA	멋지다 김소선	0	1	0	0	0	0	0	0	Individual	Meso
dHv5uOZfsyI	276663	UCRfUUhwRYmZNGDeduMoHrzA	멋지다 김소선	0	1	0	0	0	0	0	0	Individual	Meso
BWLwWRDcyFg	552700	UCRfUUhwRYmZNGDeduMoHrzA	멋지다 김소선	0	1	0	0	0	0	0	0	Individual	Meso
xtxKknoZbOI	1158071	UCmc39S9aRQ4s26zc3NFl94A	쪼끔이ZOGUM	0	1	0	0	0	0	0	0	Individual	Meso
o-VgEUfZxD8	323821	UCRfUUhwRYmZNGDeduMoHrzA	멋지다 김소선	0	1	0	0	0	0	0	0	Individual	Meso
Pv1lOGhtfFE	65417	UC-k_VNmMgg_fu3mVgwTWoiQ	인간중독	1	0	0	0	0	0	0	0	Individual	Micro
Q2kcICvOKOc	328666	UCRfUUhwRYmZNGDeduMoHrzA	멋지다 김소선	0	1	0	0	0	0	0	0	Individual	Meso
RWZMnEiZHpE	612255	UCRfUUhwRYmZNGDeduMoHrzA	멋지다 김소선	0	1	0	0	0	0	0	0	Individual	Meso
SaHC12SIGx8	2932893	UCCDln2DxCvHo1ABZxsghc9w	홀로나나 NANA	1	1	0	0	0	0	0	0	Individual	Meso
am-jArK4qY8	547801	UCRfUUhwRYmZNGDeduMoHrzA	멋지다 김소선	0	1	0	0	0	0	0	0	Individual	Meso
5Wu6DKyNAfo	44239	UCsU-I-vHLiaMfV_ceaYz5rQ	JTBC News	0	0	0	1	0	1	0	0	Institutional	Mega
TNz4t-jF_-8	2598	UCI_TlPuKIp95HW7QC2EvhHw	Emma	0	0	0	0	0	0	1	0	Individual	Micro
UISpqXoK10E	415462	UCRfUUhwRYmZNGDeduMoHrzA	멋지다 김소선	0	1	0	0	0	0	0	0	Individual	Meso
7ygRZzEFFh4	385859	UCRfUUhwRYmZNGDeduMoHrzA	멋지다 김소선	0	1	0	0	0	0	0	0	Individual	Meso
WvrRYkUy_d8	352075	UCRfUUhwRYmZNGDeduMoHrzA	멋지다 김소선	0	1	0	0	0	0	0	0	Individual	Meso
Rf8g_d9-I4s	627219	UCRfUUhwRYmZNGDeduMoHrzA	멋지다 김소선	0	1	0	0	0	0	0	0	Individual	Meso
X5DtcMZ_aU4	31428	UCpJGzvFHpjMw3i-Wgr_eogw	정신과의사 뇌부자들	0	0	0	1	1	0	0	0	Institutional	Meso
Y1YG_eUHMU4	974845	UCRfUUhwRYmZNGDeduMoHrzA	멋지다 김소선	0	1	0	0	0	0	0	0	Individual	Meso
ttR_7LLtBAU	244124	UCw2yk4I2yS8LZEpSNaIv2vA	건강한서룩 Suhlook	0	0	0	0	0	0	1	1	Individual	Micro
ak8CJikrpCU	400359	UCRfUUhwRYmZNGDeduMoHrzA	멋지다 김소선	0	1	0	0	0	0	0	0	Individual	Meso
i68KcQZyJm4	289092	UCRfUUhwRYmZNGDeduMoHrzA	멋지다 김소선	0	1	0	0	0	0	0	0	Individual	Meso
jk3xDxGjj1g	471969	UCRfUUhwRYmZNGDeduMoHrzA	멋지다 김소선	0	1	0	0	0	0	0	0	Individual	Meso
seUUAsbrbsM	329209	UCRfUUhwRYmZNGDeduMoHrzA	멋지다 김소선	0	1	0	0	0	0	0	0	Individual	Meso
i-t33gw1U3o	234698	UCRfUUhwRYmZNGDeduMoHrzA	멋지다 김소선	0	1	0	0	0	0	0	0	Individual	Meso
KGLFbdhjLLY	44738	UC4Aa3OPkMenwTANpf0oWVRQ	CBS 김현정의 뉴스쇼	0	0	0	0	0	0	1	1	Institutional	Mega
4MrDZbNZiAk	160177	UCRfUUhwRYmZNGDeduMoHrzA	멋지다 김소선	1	1	0	0	0	0	0	0	Individual	Meso
7hRxN0zeeCY	275189	UCRfUUhwRYmZNGDeduMoHrzA	멋지다 김소선	0	1	0	0	0	0	0	0	Individual	Meso
ia4rNU1lK9A	503697	UCRfUUhwRYmZNGDeduMoHrzA	멋지다 김소선	0	1	0	0	0	0	0	0	Individual	Meso
a_aThrBCRKU	376527	UCRfUUhwRYmZNGDeduMoHrzA	멋지다 김소선	0	1	0	0	0	0	0	0	Individual	Meso
bSrtRvmsrQg	294577	UCRfUUhwRYmZNGDeduMoHrzA	멋지다 김소선	0	1	0	0	0	0	0	0	Individual	Meso
bZA-Tou64AI	300307	UCRfUUhwRYmZNGDeduMoHrzA	멋지다 김소선	0	1	0	0	0	0	0	0	Individual	Meso
cCYgk0IApcc	390637	UCRfUUhwRYmZNGDeduMoHrzA	멋지다 김소선	0	1	0	0	0	0	0	0	Individual	Meso
cLriC2-Pc74	468705	UCRfUUhwRYmZNGDeduMoHrzA	멋지다 김소선	0	1	0	0	0	0	0	0	Individual	Meso
cYAedsOWARU	551291	UCRfUUhwRYmZNGDeduMoHrzA	멋지다 김소선	1	1	0	0	0	0	0	0	Individual	Meso
cjrm1yZhSeQ	300019	UCRfUUhwRYmZNGDeduMoHrzA	멋지다 김소선	0	1	0	0	0	0	0	0	Individual	Meso
dVl9IG_XhwU	117180	UC4Omi00oZ-LvAZkaAoFV7cg	녹음실에 강아지	1	0	0	0	0	0	0	0	Individual	Micro
33wHtthB-G8	23143	UC7fgtUZWFdRh3DXoyJ2k7Gg	어이가 부족해	1	0	0	0	0	0	0	0	Individual	Micro
eyflg4kqYOI	420538	UCRfUUhwRYmZNGDeduMoHrzA	멋지다 김소선	0	1	0	0	0	0	0	0	Individual	Meso
1dj-Msahjg4	527178	UCRfUUhwRYmZNGDeduMoHrzA	멋지다 김소선	0	1	0	0	0	0	0	0	Individual	Meso
f64zS7vBaTw	626001	UCRfUUhwRYmZNGDeduMoHrzA	멋지다 김소선	1	1	0	0	0	0	0	0	Individual	Meso
gjp-ooICzsk	292096	UCRfUUhwRYmZNGDeduMoHrzA	멋지다 김소선	0	1	0	0	0	0	0	0	Individual	Meso
h9FC_3Dwt9s	68065	UCN3i8LMs3htHu3Ee7PiZw1g	리나증량어터	0	0	0	0	0	0	1	0	Individual	Micro
hgSIsB_GEz4	349529	UCo4m81FJ-dT8MqijBlhbN2A	심장에박현서	1	1	0	0	0	0	0	0	Individual	Meso
iKRFwodbhFw	1026505	UCRfUUhwRYmZNGDeduMoHrzA	멋지다 김소선	0	1	0	0	0	0	0	0	Individual	Meso
Hjv4lJy6h00	356424	UCRfUUhwRYmZNGDeduMoHrzA	멋지다 김소선	0	1	0	0	0	0	0	0	Individual	Meso
jZPqCDdDWPY	783039	UCRfUUhwRYmZNGDeduMoHrzA	멋지다 김소선	0	1	0	0	0	0	0	0	Individual	Meso
kb2rincHdrg	729533	UCo4m81FJ-dT8MqijBlhbN2A	심장에박현서	1	1	0	0	0	0	0	0	Individual	Meso
qA-1nM9prIw	35176	UCYyLIlOJyqkAFKlVjzX5img	MBN Entertainment	0	0	0	1	1	1	0	0	Institutional	Mega
3rkLwTjCXCA	231107	UCRfUUhwRYmZNGDeduMoHrzA	멋지다 김소선	0	1	0	0	0	0	0	0	Individual	Meso
MYun0RdX8gY	299467	UCRfUUhwRYmZNGDeduMoHrzA	멋지다 김소선	0	1	0	0	0	0	0	0	Individual	Meso
ocojXFvJ320	516831	UCRfUUhwRYmZNGDeduMoHrzA	멋지다 김소선	0	1	0	0	0	0	0	0	Individual	Meso
oen6dwlUYLo	1376865	UCcKxGufWWlzLYCz58PLFY6g	빈글렛	1	1	0	0	0	0	0	0	Individual	Micro
qMyEy_9viow	296661	UCRfUUhwRYmZNGDeduMoHrzA	멋지다 김소선	0	1	0	0	0	0	0	0	Individual	Meso
ekIUhJJU4Hc	239807	UCRfUUhwRYmZNGDeduMoHrzA	멋지다 김소선	1	1	0	0	0	0	0	0	Individual	Meso
5kXqRzUWYQ4	382643	UCRfUUhwRYmZNGDeduMoHrzA	멋지다 김소선	0	1	0	0	0	0	0	0	Individual	Meso
sn3UUqU5WJ8	514636	UCRfUUhwRYmZNGDeduMoHrzA	멋지다 김소선	0	1	0	0	0	0	0	0	Individual	Meso
4oClpUblkPI	82088	UCXx2Pi_w-4_-U95ksqOY7Cw	KBS LIFE	0	0	0	1	1	0	0	0	Institutional	Meso
wfFhdq2mKG4	379833	UCRfUUhwRYmZNGDeduMoHrzA	멋지다 김소선	0	1	0	0	0	0	0	0	Individual	Meso
XyIl1ddrPYA	360940	UCRfUUhwRYmZNGDeduMoHrzA	멋지다 김소선	0	1	0	0	0	0	0	0	Individual	Meso
s1aKcQOYs4A	505892	UCRfUUhwRYmZNGDeduMoHrzA	멋지다 김소선	0	1	0	0	0	0	0	0	Individual	Meso
Okn2wIEyKDs	563102	UCRfUUhwRYmZNGDeduMoHrzA	멋지다 김소선	0	1	0	0	0	0	0	0	Individual	Meso
zyXYurZgbdQ	2998	UCI_TlPuKIp95HW7QC2EvhHw	Emma	0	0	0	0	0	0	1	0	Individual	Micro
3FkNw_r3K04	3048	UCI_TlPuKIp95HW7QC2EvhHw	Emma	0	0	0	0	0	0	1	0	Individual	Micro
-5cT-fqrLx0	80429	UCewsiGpbxNsfgLbcslIFDdA	킬링타임즈	0	0	0	1	0	1	0	0	Individual	Micro
TyCUNtKWO-M	25546	UCFKWlMKDZblyDVA7iot0MFw	행복한서리 happyseori	0	1	0	0	0	0	0	0	Individual	Micro
0-n2tvth_x8	10445	UCV-h8UJ12Ed-pTi4_X9mDEA	채찍단	0	0	0	1	0	0	0	0	Individual	Meso
RJzm76V-q4k	19418	UCV-h8UJ12Ed-pTi4_X9mDEA	채찍단	0	0	0	1	0	0	0	0	Individual	Meso
Aumfqv2W7JE	650962	UCSE231j3WFZmDWliJXjGuxg	제제 ZEZE	1	1	0	0	0	0	0	0	Individual	Micro
cJ9B25FCHnI	21380	UC3iSLVH0MxHfwO69oHKpvog	리틀약사	0	0	0	1	0	0	0	0	Institutional	Meso
CO8Mnv9yYGU	32422	UCrdsSD_QTABNM3YuNpWeS_w	sunu선우	0	1	0	0	0	0	0	0	Individual	Micro
GhZ5UW9xs7w	2288304	UCRfUUhwRYmZNGDeduMoHrzA	멋지다 김소선	0	1	0	0	0	0	0	0	Individual	Meso
gJGeFn-H7HY	448167	UCRfUUhwRYmZNGDeduMoHrzA	멋지다 김소선	0	1	0	0	0	0	0	0	Individual	Meso
lWPBtLUKVlE	394538	UCRfUUhwRYmZNGDeduMoHrzA	멋지다 김소선	0	1	0	0	0	0	0	0	Individual	Meso
127l-XyR0zw	363911	UCo4m81FJ-dT8MqijBlhbN2A	심장에박현서	1	1	0	0	0	0	0	0	Individual	Meso
GEximhoJqus	336631	UCRfUUhwRYmZNGDeduMoHrzA	멋지다 김소선	0	1	0	0	0	0	0	0	Individual	Meso
OwCQlJEmEjI	347132	UCRfUUhwRYmZNGDeduMoHrzA	멋지다 김소선	0	1	0	0	0	0	0	0	Individual	Meso
XpdASOotcyA	264115	UCRfUUhwRYmZNGDeduMoHrzA	멋지다 김소선	0	1	0	0	0	0	0	0	Individual	Meso
ZQbckBfiezA	120173	UCarjMZCmwGZWZwshJXDnA5w	꽃자	0	0	0	1	0	0	0	0	Individual	Meso
Ldxt8JgKTxo	386656	UCRfUUhwRYmZNGDeduMoHrzA	멋지다 김소선	0	1	0	0	0	0	0	0	Individual	Meso
lfeGpyO-uK8	322224	UCRfUUhwRYmZNGDeduMoHrzA	멋지다 김소선	1	1	0	0	0	0	0	0	Individual	Meso
21eCfQHMANU	40820	UC1TiEWNeVy8DBnPHdKnlaUg	꼬꼬언냐	0	0	0	0	0	0	1	1	Individual	Micro
2EbLn-TSJ4U	24834	UCCtWbWiT7whlfP8nJflpdFg	예인아씨 YEIN	1	1	0	0	0	0	0	0	Individual	Micro
nSfLxaaSIfo	129711	UCHcsy2HkeLAus-43nKDm09Q	코미디티비 Comedy TV	0	0	0	1	0	1	0	0	Institutional	Mega
wtAD6zJzDEQ	3300	UCqV9DSjuk-OnBasVGt2HNyw	순딩이	0	0	0	1	0	0	0	0	Individual	Micro
2kxXhKkwR_M	269250	UCRfUUhwRYmZNGDeduMoHrzA	멋지다 김소선	0	1	0	0	0	0	0	0	Individual	Meso
WpMT0_TDdX0	256774	UCRfUUhwRYmZNGDeduMoHrzA	멋지다 김소선	0	1	0	0	0	0	0	0	Individual	Meso
E4IOJGBEFZI	317787	UCRfUUhwRYmZNGDeduMoHrzA	멋지다 김소선	0	1	0	0	0	0	0	0	Individual	Meso
MCAy1pRQxwU	59455	UCrdsSD_QTABNM3YuNpWeS_w	sunu선우	0	1	0	0	0	0	0	0	Individual	Micro
UTK-xt-I-aE	172381	UCyeibrfJOMxe2evijZM1M5w	곽혈수	1	1	0	0	0	0	0	0	Individual	Meso
YairTq8foU4	167226	UCR0EnQuG4tYcO9Pj0hivXDQ	여은 Yeoeun	0	0	0	0	0	0	0	1	Individual	Micro
hN1It6JZz4c	313778	UCRfUUhwRYmZNGDeduMoHrzA	멋지다 김소선	0	1	0	0	0	0	0	0	Individual	Meso
igp6ozEk-Cg	166	UCWmMusVyr9MVmhzAmdAEIsQ	정소일	0	1	0	0	0	0	0	0	Individual	Micro
s1RL8zxBA9M	47685	UCxHzXMoMdv7qSdjEd3L5S3w	요정지원??	1	0	0	0	0	0	0	0	Individual	Micro
uOqK4K9ue9U	265851	UCRfUUhwRYmZNGDeduMoHrzA	멋지다 김소선	0	1	0	0	0	0	0	0	Individual	Meso
yJKOUUsFpNo	29007	UCfWZnsdfiKvOyHDGfzMT3Cg	MBClife	0	0	0	1	1	1	0	0	Institutional	Meso
ybIRsBOW7Hg	528	UCxU7v3gXFrC08QJnEskZYVQ	어쩌다 위탁	0	0	0	0	1	0	0	0	Individual	Micro
zWcY0qBpA3s	34332	UCzLzRi5k8zNShwuIHh80cBw	Yoanna요안나	0	0	0	1	0	0	0	0	Individual	Micro
KXIBzgUTC5g	238687	UCRfUUhwRYmZNGDeduMoHrzA	멋지다 김소선	0	1	0	0	0	0	0	0	Individual	Meso
oZ1Dy37ojS8	946	UCI_TlPuKIp95HW7QC2EvhHw	Emma	0	0	0	0	0	0	1	0	Individual	Micro
ABkyKFQ6qLg	2921	UCI_TlPuKIp95HW7QC2EvhHw	Emma	0	0	0	0	0	0	1	0	Individual	Micro
3su5-mpMyTc	175440	UCu976UrWTIh3-3c8WImzVFA	DOYOURAM 두유람 - Everyday K-Culture	0	0	0	1	0	0	0	0	Individual	Meso
evhPfnYM0Dc	106277	UCQTqoER5HqOM0RPwTf8iEUw	조송	0	0	0	1	0	0	0	0	Individual	Meso
Jip5mGEiiu8	270613	UCRfUUhwRYmZNGDeduMoHrzA	멋지다 김소선	0	1	0	0	0	0	0	0	Individual	Meso
8bmy_GK_HXg	292483	UCCDln2DxCvHo1ABZxsghc9w	홀로나나 NANA	1	1	0	0	0	0	0	0	Individual	Meso
39EIpc4KYV0	94885	UCLKuglhGlMmDteQKoniENIQ	14F 일사에프	0	0	0	1	0	1	0	0	Institutional	Mega
5YeBOerRxtk	87677	UC2vGeZY7lAWcBN8k3ihgJVw	인팅-중화권연예통신	1	0	0	0	0	0	0	0	Individual	Micro
dGWyxt992zc	45729	UCmRS_soz03y_qE0oYAuIdbw	융감하게 bravelyyoon	1	1	0	0	0	0	0	0	Individual	Micro
xJvL_EWqMb4	219061	UCFFVFGmuqpnTO_vH4pr_99Q	럽테현진	1	0	0	0	0	0	0	0	Individual	Micro
5ziVoMl5ufQ	9685	UC7oLVcA11zD8ajP8rNO9i9w	중대신문	0	0	0	1	1	1	0	0	Individual	Micro
CwSAwtoDX8s	294462	UCRfUUhwRYmZNGDeduMoHrzA	멋지다 김소선	0	1	0	0	0	0	0	0	Individual	Meso
G6p54Cl89tg	350596	UCRfUUhwRYmZNGDeduMoHrzA	멋지다 김소선	0	1	0	0	0	0	0	0	Individual	Meso
dakC64QvWvs	336397	UCRfUUhwRYmZNGDeduMoHrzA	멋지다 김소선	0	1	0	0	0	0	0	0	Individual	Meso
JEhawVhkZRA	44413	UCX4P0iYaQx8YueLcn6o63Ew	패션애완쏭	0	1	0	0	0	0	0	0	Individual	Micro
SAIyCoLC9f0	1080555	UCRfUUhwRYmZNGDeduMoHrzA	멋지다 김소선	0	1	0	0	0	0	0	0	Individual	Meso
eYJ9vCDt6YE	334035	UCRfUUhwRYmZNGDeduMoHrzA	멋지다 김소선	0	1	0	0	0	0	0	0	Individual	Meso
VNZqDt5JXNI	371236	UCRfUUhwRYmZNGDeduMoHrzA	멋지다 김소선	0	1	0	0	0	0	0	0	Individual	Meso
Ohj-QVh5PRg	86002	UCjtCvquMHcR1UPxL4cvy0-g	연경이의 엉성한 하루	0	0	0	0	0	0	1	1	Individual	Micro
iF-DNb3b1rA	92238	UCQ8zTZ51HbJF0__NoNF_8Ng	두나 Doona	1	1	0	0	0	0	0	0	Individual	Micro
8qQsDgfilyA	15468	UCqY2jD1kXRv8Qm2BOWehjKg	키리	1	0	0	0	0	0	0	0	Individual	Micro
DQ-Q0bweEXA	93909	UC1PI2ox6NfccSCMTQMu3f4w	야옹	1	0	0	0	0	0	0	0	Individual	Micro
93cO01mJCfc	340717	UCRfUUhwRYmZNGDeduMoHrzA	멋지다 김소선	0	1	0	0	0	0	0	0	Individual	Meso
luv8tuXTAXM	5826	UCeI7874LnmSmeN4x63wAkmw	망상가	0	0	0	0	1	0	0	0	Individual	Micro
n82iXXOIoyI	24228	UCZ59iPPPLCvQMa_8QkZoDYw	살빼남 - 다이어트 한의사	0	0	0	1	0	0	0	0	Institutional	Meso
9BXFdPHakXU	516	UC6UdgrTTouWkjzFWv7CJgNQ	비끈 BIGGEUN	1	1	0	0	0	0	0	0	Individual	Micro
HY-oHWlSts8	558	UC6UdgrTTouWkjzFWv7CJgNQ	비끈 BIGGEUN	1	1	0	0	0	0	0	0	Individual	Micro
HuKrxjxTtLo	26174	UCSE231j3WFZmDWliJXjGuxg	제제 ZEZE	0	0	1	0	0	0	0	0	Individual	Micro
Z5FkBlX35VI	307863	UCRfUUhwRYmZNGDeduMoHrzA	멋지다 김소선	0	1	0	0	0	0	0	0	Individual	Meso
Ab5dVGx5tr8	333770	UCRfUUhwRYmZNGDeduMoHrzA	멋지다 김소선	0	1	0	0	0	0	0	0	Individual	Meso
vvx0nhkX9e0	542494	UCRfUUhwRYmZNGDeduMoHrzA	멋지다 김소선	0	1	0	0	0	0	0	0	Individual	Meso
B-b6MW1L-sA	61878	UC7axXR_NHflEt0A5Y7AfX_A	PRAN-프란	0	0	0	0	0	0	1	1	Individual	Micro
ujmIx-g01Gw	407077	UC81KlliBJxIR844123jup9A	푸들커플	0	0	0	0	1	0	0	0	Individual	Mega
BWXkmFrfqRM	480	UCJSA-ZG9tLLMB4ulvMVorbQ	Sunmean Lee	0	0	0	0	0	0	1	1	Individual	Micro
NRjjmvICNAQ	248	UCJSA-ZG9tLLMB4ulvMVorbQ	Sunmean Lee	0	0	0	0	0	0	1	0	Individual	Micro
LRJTGgI0OO0	7988	UCRMNAE2-JAgtlsWs-bapIlQ	김채윤	0	0	1	0	0	0	0	0	Individual	Micro
UoWGxUkQXWM	8184	UC38IlqMxZ_YtFg3eSGmmJnQ	YTN dmb	0	0	0	1	0	1	0	0	Institutional	Meso
xwrUrat3iZk	302658	UCRfUUhwRYmZNGDeduMoHrzA	멋지다 김소선	0	1	0	0	0	0	0	0	Individual	Meso
CKdnkmZ1jc8	133630	UCmKTebUnJbeWuhUHSxsEDhQ	웨이랜드WayLand	1	1	0	0	0	0	0	0	Individual	Meso
EzhhscyMJ1o	10754	UCrdsSD_QTABNM3YuNpWeS_w	sunu선우	0	0	0	0	0	0	1	0	Individual	Micro
GCKhjGsP8a8	13245	UCrdsSD_QTABNM3YuNpWeS_w	sunu선우	0	0	0	0	0	0	1	0	Individual	Micro
scsy3q4FUdQ	48399	UCrdsSD_QTABNM3YuNpWeS_w	sunu선우	0	1	0	0	0	0	0	0	Individual	Micro
25gVnPcJotQ	2955	UCZGySyDS7fGCkVDqGex5QqA	한규리	1	1	0	0	0	0	0	0	Individual	Micro
7TS8M6WL2Aw	23612	UCIW-yx_xatDFTh3w2D3_iUQ	황여사Angela	0	0	0	1	1	0	0	0	Individual	Micro
HTS6npsjjEI	324776	UCRfUUhwRYmZNGDeduMoHrzA	멋지다 김소선	0	1	0	0	0	0	0	0	Individual	Meso
hf685ylHCyc	1607	UCwgh77h1l2kQ-D8qlgsH9zg	숨람쥐	1	1	0	0	0	0	0	0	Individual	Micro
RZuSF2Iprlc	867580	UCRfUUhwRYmZNGDeduMoHrzA	멋지다 김소선	0	1	0	0	0	0	0	0	Individual	Meso
CbMHtzRbRCM	139471	UCI_qWkB7vqH_fWMeb4RszHA	유민TV	0	0	0	1	0	0	0	0	Individual	Micro
FkuzGXQKe_U	556188	UCRfUUhwRYmZNGDeduMoHrzA	멋지다 김소선	0	1	0	0	0	0	0	0	Individual	Meso
TXP-Pfhsi-I	54214	UCZGySyDS7fGCkVDqGex5QqA	한규리	1	0	0	0	0	0	0	0	Individual	Micro
ycvaGw-pUb8	260007	UCRfUUhwRYmZNGDeduMoHrzA	멋지다 김소선	0	1	0	0	0	0	0	0	Individual	Meso
5dL89mPnevI	16305	UCYyLIlOJyqkAFKlVjzX5img	MBN Entertainment	0	0	0	1	0	0	0	0	Institutional	Mega
NjKua9RC76Y	95598	UCQabORQKQRHP-iUqe-xIFvg	스브스뉴스 SUBUSUNEWS	0	0	0	1	1	1	0	0	Institutional	Mega
rIR1P3ymp3U	1082496	UC3m0s5XAQydCtbLHc8j1Uog	KBS 한국방송	0	0	0	1	0	0	0	0	Institutional	Mega
F_q6m0EFJ-c	14220	UCrdsSD_QTABNM3YuNpWeS_w	sunu선우	0	0	0	0	0	0	1	0	Individual	Micro
E8Gr68fuToE	3503	UCz-vOhhPbBqzB9NSfE2EEbw	크리스탈Crystal Lee [온돌방요가]	1	1	0	0	0	0	0	0	Individual	Meso
EFo8_YqhPok	8892	UCrxqTxtAt2VAyBG8MqJGSlA	혠	1	0	0	0	0	0	0	0	Individual	Micro
GL3KMCLam0c	4462	UCBLHk0GvQa5_T91CFo9ZUiQ	니니nini	0	1	0	0	0	0	0	0	Individual	Micro
-6IK0P3HqlA	5360	UCBLHk0GvQa5_T91CFo9ZUiQ	니니nini	0	1	0	0	0	0	0	0	Individual	Micro
1ldmvHulGok	3673	UCYyLIlOJyqkAFKlVjzX5img	MBN Entertainment	0	0	0	1	0	0	0	0	Institutional	Mega
HkE09hqiGF4	2641	UCI_TlPuKIp95HW7QC2EvhHw	Emma	0	0	0	0	0	0	1	0	Individual	Micro
IfbFFvRnsLs	16242	UCcOYEm78CpaZQvPE6LtoSeA	SBS NOW / SBS 공식 채널	0	0	0	1	0	0	0	0	Institutional	Mega
J2JwisL5FXM	23705	UCFMTg1-Fhkn-q1P7elnh2CQ	연예생활	1	0	0	0	0	0	0	0	Individual	Micro
J7TrmylGiU0	378226	UCRfUUhwRYmZNGDeduMoHrzA	멋지다 김소선	0	1	0	0	0	0	0	0	Individual	Meso
4nC_r5j5RkI	14410	UC1ycmaRj5TxLn3xOhHcLyeg	이동훈 박사의 뼈있는 이야기	0	0	0	1	1	1	0	0	Institutional	Meso
JT2EunmgtW8	568801	UCRfUUhwRYmZNGDeduMoHrzA	멋지다 김소선	0	1	0	0	0	0	0	0	Individual	Meso
Jxm3EnT3L_8	75017	UCrdsSD_QTABNM3YuNpWeS_w	sunu선우	0	0	0	0	0	0	1	0	Individual	Micro
XhBRddPNXJ8	474802	UCRfUUhwRYmZNGDeduMoHrzA	멋지다 김소선	0	1	0	0	0	0	0	0	Individual	Meso
QPdT7LOlX8M	3140	UC9sIREde58flLVzjejmC6nA	진솔	0	0	0	0	0	0	1	1	Individual	Micro
KxUTo-PwjLM	1136	UCwgh77h1l2kQ-D8qlgsH9zg	숨람쥐	1	0	0	0	0	0	0	0	Individual	Micro
L4iNvmrlF_M	375551	UCRfUUhwRYmZNGDeduMoHrzA	멋지다 김소선	0	1	0	0	0	0	0	0	Individual	Meso
MntEgr_yHKg	265167	UCRfUUhwRYmZNGDeduMoHrzA	멋지다 김소선	0	1	0	0	0	0	0	0	Individual	Meso
UjfYrBXkudU	15999	UCj3_t5p4L4aFsvdW3uHjnnw	연합뉴스 Yonhapnews	0	0	0	1	0	1	0	0	Institutional	Meso
N5dITcDD5co	27937	UC0uKkX3b8iLj0_alk0IDYWA	MIJU 미주	0	1	0	0	0	0	0	0	Individual	Micro
D12lo0Scdew	106177	UCmHMsJ19Tx4z6O-ujMdlyYA	장추자	1	0	0	0	0	0	0	0	Individual	Meso
aBUzpRsA-AY	293342	UCRfUUhwRYmZNGDeduMoHrzA	멋지다 김소선	0	1	0	0	0	0	0	0	Individual	Meso
Nw_JN1YrFu8	17710	UChlgI3UHCOnwUGzWzbJ3H5w	YTN	0	0	0	1	1	1	0	0	Institutional	Mega
t6wWaf49kXA	294146	UCRfUUhwRYmZNGDeduMoHrzA	멋지다 김소선	0	1	0	0	0	0	0	0	Individual	Meso
Q8CxkbK_Weg	104933	UCizqaceZVm9mpuLz--KBeyg	다뿌	1	1	0	0	0	0	0	0	Individual	Micro
SuDfacibtrM	8995	UCBLHk0GvQa5_T91CFo9ZUiQ	니니nini	0	1	0	0	0	0	0	0	Individual	Micro
dUZisfnIOfM	1585	UCQsy6ogtw9m5SorYvqx8DSg	정신의학신문	0	0	0	1	1	1	0	0	Institutional	Micro
4jGq-n2MT-k	5607	UCBLHk0GvQa5_T91CFo9ZUiQ	니니nini	0	1	0	0	0	0	0	0	Individual	Micro
VHBPSAwd0Rc	724	UC9sIREde58flLVzjejmC6nA	진솔	0	0	0	0	0	0	1	0	Individual	Micro
hBkH1vRgJ4M	615	UC9sIREde58flLVzjejmC6nA	진솔	0	0	0	1	0	0	0	0	Individual	Micro
rEOWeo4BIrg	3719	UCyej9TLlLHUlDL9czbP-zyA	쿠드라이브(C:)	0	0	0	1	1	0	0	0	Institutional	Micro
VkWleEf_8Hs	406988	UCRfUUhwRYmZNGDeduMoHrzA	멋지다 김소선	0	1	0	0	0	0	0	0	Individual	Meso
B1r9a8_RZQs	2812	UCYyLIlOJyqkAFKlVjzX5img	MBN Entertainment	0	0	0	1	0	1	0	0	Institutional	Mega
jY_CG7RM0hI	16608	UCrd07EDWWkQblXZUA_n8NvA	벽새	1	1	0	0	0	0	0	0	Individual	Micro
YSz6GllwLvI	2901	UCkSYczoTclx43Vc12rzKvxw	ㅎㅏㅇㅣ	0	0	0	1	1	1	0	0	Individual	Micro
sY1vwPnkK3g	3826	UCmRS_soz03y_qE0oYAuIdbw	융감하게 bravelyyoon	0	1	0	0	0	0	0	0	Individual	Micro
a3FMKtjW7OQ	1083	UC8ZU6rfh23vDllId5IO9K9w	CHERRY 체리	1	1	0	0	0	0	0	0	Individual	Micro
Fv-Aob1nRZ0	58024	UC3bq_d91cMUtwz1AZ1nHEFg	[ DEW ]옌린	0	1	1	0	0	0	0	0	Individual	Meso
cFD9gNAz3tA	1545326	UCmjjgsm51PYMPf5REDylbSA	김켈리 Kellyfornia	1	0	0	0	0	0	0	0	Individual	Meso
QzKBmpyH3Uc	144415	UCfMr1hsRPuhvh_vIOuzaUqg	은동이	1	1	0	0	0	0	0	0	Individual	Micro
pJrcWhmgUPw	3808	UC94ZFkaUg016H7c7johXL0Q	국제신문	0	0	0	1	0	1	0	0	Institutional	Micro
mCNx-kKkzE8	175483	UCAE_pV5J7pFKHx0atfynfiQ	밤비모먼트 Bambi Moment	1	0	0	0	0	0	0	0	Individual	Micro
fltHHOfHm1g	278967	UCJC3eND1vV_MR_UJB7-E9LQ	민카롱	1	1	0	0	0	0	0	0	Individual	Meso
HPWloJaW0BI	86157	UCizqaceZVm9mpuLz--KBeyg	다뿌	1	1	0	0	0	0	0	0	Individual	Micro
n25tjMNo2ew	80105	UCfWZnsdfiKvOyHDGfzMT3Cg	MBClife	0	0	0	1	0	1	0	0	Institutional	Meso
Qmzb1drBMEg	1638	UCwgh77h1l2kQ-D8qlgsH9zg	숨람쥐	1	1	0	0	0	0	0	0	Individual	Micro
PVENdyxRgGY	5972	UCmRS_soz03y_qE0oYAuIdbw	융감하게 bravelyyoon	0	1	0	0	0	0	0	0	Individual	Micro
j7Jqh5ldj3Q	2133374	UCCtWbWiT7whlfP8nJflpdFg	예인아씨 YEIN	1	1	0	0	0	0	0	0	Individual	Micro
jJIlIqcT4xo	41125	UCCszHHtP9sF7ulxB0Yid7iA	월베띵	0	0	0	1	0	0	0	0	Individual	Micro
jotL2Pb8XNU	54588	UC3T3LaZEQMJ-Z3TZda041Ag	문희MOONHEE	1	1	0	0	0	0	0	0	Individual	Micro
U6WQhv5PYlY	10664	UCoiydSu2BG9axZmoY8zpQrg	채널M	0	0	0	1	0	0	0	0	Institutional	Micro
mnEmFI47TVM	84661	UCg_CyFBv50bsWAY4PKJ7a0A	두리번TV	0	0	0	0	1	0	0	0	Institutional	Micro
znh8XV-ZEn0	243813	UCRfUUhwRYmZNGDeduMoHrzA	멋지다 김소선	0	1	0	0	0	0	0	0	Individual	Meso
nf3LRbjqSKQ	452680	UCRfUUhwRYmZNGDeduMoHrzA	멋지다 김소선	0	1	0	0	0	0	0	0	Individual	Meso
KB80YdQwQtA	1387	UCBLHk0GvQa5_T91CFo9ZUiQ	니니nini	0	1	0	0	0	0	0	0	Individual	Micro
x-9eibwkM64	7250	UCowCBkRFGpr9Mps6xqBlJgg	??정병맥스??	1	0	0	0	0	0	0	0	Individual	Micro
Gu_Tx8S7iOs	3666	UCvWUqUT10RiJ6W8XiruqAiQ	YTN 돌았저 - 돌발영상	0	0	0	1	1	1	0	0	Institutional	Meso
tYlm4E7U7jY	67545	UCCtWbWiT7whlfP8nJflpdFg	예인아씨 YEIN	1	0	0	0	0	0	0	0	Individual	Micro
yAYnbq2u6ic	17732	UC_XH3V72FvvqOe8LodhZYwQ	어항 밖 금붕어	1	1	0	0	0	0	0	0	Individual	Micro
yS0HzIgcti0	42548	UCg3Junj1nuX8zQh-VOvpgFQ	hang	1	0	0	0	0	0	0	0	Individual	Micro
