# Supplementary material for: Framing Pro-Anorexia Discourse on YouTube in South Korea: Social Network and Exponential Random Graph Model Analysis of Video Communities
Source: J Med Internet Res. 2025 Nov 4;27:e77168. doi: 10.2196/77168 (PMC12585130; doi:10.2196/77168)
Supplement: Multimedia Appendix 2 [file jmir-v27-e77168-s002.zip]

Archive with 2 entries (2 files):
- comments_pseudonymous.xlsx
- __MACOSX/._comments_pseudonymous.xlsx
