# Supplementary material for: Framing Pro-Anorexia Discourse on YouTube in South Korea: Social Network and Exponential Random Graph Model Analysis of Video Communities
Source: J Med Internet Res. 2025 Nov 4;27:e77168. doi: 10.2196/77168 (PMC12585130; doi:10.2196/77168)
Supplement: Multimedia Appendix 2 [file jmir-v27-e77168-s002.zip › comments_pseudonymous.xlsx]

## Sheet: Sheet1
ChannelID	Channel	VideoID	CommentPublished	pseudonymous_author_id
UCFVeNAefgn9rVdnY5gs2ogw	탐사보도 세븐	_KZ-N0mcEcM	2024-08-26 12:34:54	31d5e1df5ba2d42dc4ffe6d1c376ee5d9b85cd5c00ca537e12e7cb045637e180
UCFVeNAefgn9rVdnY5gs2ogw	탐사보도 세븐	_KZ-N0mcEcM	2024-08-26 07:09:26	e5db9367c50cc54b50b63588b344ed686e3a923afa5624b42bac3671a88ce5dd
UCFVeNAefgn9rVdnY5gs2ogw	탐사보도 세븐	_KZ-N0mcEcM	2024-08-25 04:21:30	cd5d83d84d8e84164d05d15b7fbfe13b39536010eb5be1082fc75276b9b08574
UCFVeNAefgn9rVdnY5gs2ogw	탐사보도 세븐	_KZ-N0mcEcM	2024-08-23 00:48:01	017b401a6c6bb5d654d28dde710e3508f8ba39b6c5bd6b032b8a883b8724d04f
UCFVeNAefgn9rVdnY5gs2ogw	탐사보도 세븐	_KZ-N0mcEcM	2024-08-22 13:56:41	ba6e910519a73100ea33aa691b4860c2a519e1e840dfca7b0f2d3942535629fa
UCFVeNAefgn9rVdnY5gs2ogw	탐사보도 세븐	_KZ-N0mcEcM	2024-08-22 07:11:10	2acb5acd2430fc78233973ce580528b8883c5caa8752ea632553aa1f9ebd608a
UCFVeNAefgn9rVdnY5gs2ogw	탐사보도 세븐	_KZ-N0mcEcM	2024-08-21 11:01:18	399b54c08230f54d9ea40148e84a61c4c7ec6a8fac900bd7b6965750789a2320
UCFVeNAefgn9rVdnY5gs2ogw	탐사보도 세븐	_KZ-N0mcEcM	2024-08-20 11:54:30	e0c5141e5c134abd0ddb94e2148f7937c5a0ed1280be029a7919689bf35f9393
UCFVeNAefgn9rVdnY5gs2ogw	탐사보도 세븐	_KZ-N0mcEcM	2024-08-20 00:26:04	68edb4b5bff659a30bf087b64144273e3356e42e2886485118c5056bfc43a53b
UCFVeNAefgn9rVdnY5gs2ogw	탐사보도 세븐	_KZ-N0mcEcM	2024-08-17 05:43:17	fb26e1527a000d3083fd0cf33e26d19fd58aa1a7f2d83bb0f2786f5bd5ba00be
UCFVeNAefgn9rVdnY5gs2ogw	탐사보도 세븐	_KZ-N0mcEcM	2024-08-16 13:16:08	fc4655befd01e6d354d9ca427b7cbb2ab7aaa826ed851563d91b4a2b10b5e577
UCFVeNAefgn9rVdnY5gs2ogw	탐사보도 세븐	_KZ-N0mcEcM	2024-08-15 12:10:03	2b6da21436fa44235c14c942e4e49f8a085d9249f880dec71e46e0a5fdfa0ee5
UCFVeNAefgn9rVdnY5gs2ogw	탐사보도 세븐	_KZ-N0mcEcM	2024-08-14 12:29:52	70587095db51a2c4c37c5786a556d96c2fd32ea62c0dd109f043c28bc4fc8ba6
UCFVeNAefgn9rVdnY5gs2ogw	탐사보도 세븐	_KZ-N0mcEcM	2024-08-14 11:35:15	aedc14d58b198f250d4819f7ae7fde1d7edbf048c58019d74298ec455f3c59c6
UCFVeNAefgn9rVdnY5gs2ogw	탐사보도 세븐	_KZ-N0mcEcM	2024-08-13 08:11:30	3a4df2cedd859384889a45fb58c82242f77efe3c6246a1c921f8d5668805700c
UCFVeNAefgn9rVdnY5gs2ogw	탐사보도 세븐	_KZ-N0mcEcM	2024-08-14 17:32:55	5dd975fe1d2e5f410e563d1b06d9bb542dca85601af97aac753ba04bf926987e
UCFVeNAefgn9rVdnY5gs2ogw	탐사보도 세븐	_KZ-N0mcEcM	2024-08-15 03:22:25	3a4df2cedd859384889a45fb58c82242f77efe3c6246a1c921f8d5668805700c
UCFVeNAefgn9rVdnY5gs2ogw	탐사보도 세븐	_KZ-N0mcEcM	2024-08-13 06:06:06	c66a132dd26c1266a4be1b8d2c27bc68157f57a32c5af2594cf0ad106d8cb95f
UCFVeNAefgn9rVdnY5gs2ogw	탐사보도 세븐	_KZ-N0mcEcM	2024-08-12 23:43:28	ce1192086bf9051cd9bbd203cf93a399406af064e95732f9b0c786f0f6a59183
UCFVeNAefgn9rVdnY5gs2ogw	탐사보도 세븐	_KZ-N0mcEcM	2024-08-12 19:02:08	4c45d4eac07697aaaebe25546123794c3ef5ff4fa775cc3e40c8ce3179a03fbf
UCFVeNAefgn9rVdnY5gs2ogw	탐사보도 세븐	_KZ-N0mcEcM	2024-08-12 06:42:55	de8756c6977f7ac398272f9ae17a2859972bf8d0360cad228944b451ea25ef7e
UCFVeNAefgn9rVdnY5gs2ogw	탐사보도 세븐	_KZ-N0mcEcM	2024-08-12 01:20:22	a885148fa59055a3a9be204990c5953b404ca63d6e1e65a972fce97830838276
UCFVeNAefgn9rVdnY5gs2ogw	탐사보도 세븐	_KZ-N0mcEcM	2024-08-10 15:05:07	3401ca46d9ee93dc2de2c425fb7e3722567f7d775493f10ae747e6b637ccbc04
UCFVeNAefgn9rVdnY5gs2ogw	탐사보도 세븐	_KZ-N0mcEcM	2024-08-10 12:33:52	cb789ebe8e9b9855023c4d0a46251c00f0fecc6491fe731ac6b0a5eacdbdc7c1
UCFVeNAefgn9rVdnY5gs2ogw	탐사보도 세븐	_KZ-N0mcEcM	2024-08-10 12:05:24	118c08f3780fdb49af3d83cb95f0f504621e54463cab6f55cc58c98424c0254f
UCFVeNAefgn9rVdnY5gs2ogw	탐사보도 세븐	_KZ-N0mcEcM	2024-08-09 16:39:00	1c3ca7a16ab2e40fd61f102e2a8ccbc449993feee625b82006acc94a062281c8
UCFVeNAefgn9rVdnY5gs2ogw	탐사보도 세븐	_KZ-N0mcEcM	2024-08-07 14:20:51	fb077b0ed0ddaba80ff1a0d62a85e4e860f9a5f0850d8ffc4508824498d58c7d
UCFVeNAefgn9rVdnY5gs2ogw	탐사보도 세븐	_KZ-N0mcEcM	2024-08-07 01:25:14	f0e4acfbb8db576d199f16b85c2055cdc7747761c012d2cf2b665bff4b6e84f8
UCFVeNAefgn9rVdnY5gs2ogw	탐사보도 세븐	_KZ-N0mcEcM	2024-08-05 21:44:02	b67033f537aec3f00df03d4b5bf3ceecb303283df047256cdfffd563b987edde
UCFVeNAefgn9rVdnY5gs2ogw	탐사보도 세븐	_KZ-N0mcEcM	2024-08-05 00:59:40	1ff057decde761f288b0d58454b3163f35f41a71f74d8f4350b8f2ff1c1686bb
UCFVeNAefgn9rVdnY5gs2ogw	탐사보도 세븐	_KZ-N0mcEcM	2024-08-04 00:39:07	421a7584e86a0a3a2a1cb99b0a312611791eebaa3d4767095d45e60a0a77cdd5
UCFVeNAefgn9rVdnY5gs2ogw	탐사보도 세븐	_KZ-N0mcEcM	2024-08-03 15:28:19	27781b85cb425a8bd754aea739eb57ac8a97bffab152dc000aad4949e3a81358
UCFVeNAefgn9rVdnY5gs2ogw	탐사보도 세븐	_KZ-N0mcEcM	2024-08-03 10:19:47	a0c0be6f28fd654e09dea097f007f2470b0fc0ea0ee0f22c8b5e669de9923aa2
UCFVeNAefgn9rVdnY5gs2ogw	탐사보도 세븐	_KZ-N0mcEcM	2024-08-03 03:08:33	d107086f03545eb3f84422a2a37055888dd140401caf122460f8ab93012833cd
UCFVeNAefgn9rVdnY5gs2ogw	탐사보도 세븐	_KZ-N0mcEcM	2024-08-02 12:11:14	75298f7c1f87942add7ad4ca13590c2fa743f97e58c018f8e0d52f1cfb8400cc
UCFVeNAefgn9rVdnY5gs2ogw	탐사보도 세븐	_KZ-N0mcEcM	2024-08-20 00:29:18	68edb4b5bff659a30bf087b64144273e3356e42e2886485118c5056bfc43a53b
UCFVeNAefgn9rVdnY5gs2ogw	탐사보도 세븐	_KZ-N0mcEcM	2024-08-02 03:53:21	4a812f38f622438559e76f07df31f61036ec74abd33d34639c7feea8563a37e1
UCFVeNAefgn9rVdnY5gs2ogw	탐사보도 세븐	_KZ-N0mcEcM	2024-08-01 15:25:00	c42a06e619944b906c627dc7a7a2d0c714fc2b77d8ad998121bd218a538d226b
UCFVeNAefgn9rVdnY5gs2ogw	탐사보도 세븐	_KZ-N0mcEcM	2024-08-01 05:11:41	ebb2dae0fe0ac8f06e87099d9ceedfd8650fa4ff8618d4ffe330cd35226884c1
UCFVeNAefgn9rVdnY5gs2ogw	탐사보도 세븐	_KZ-N0mcEcM	2024-07-31 01:43:08	d307d3ffaf1c038b279813d7d2c7b4f884ce876982ef9f82c9e7d9499f1fd0c8
UCFVeNAefgn9rVdnY5gs2ogw	탐사보도 세븐	_KZ-N0mcEcM	2024-07-30 04:58:12	c5b5c00572600f76abb40bdf820f11d95d7c8db64083cea5c7a9d1ad1c07d940
UCFVeNAefgn9rVdnY5gs2ogw	탐사보도 세븐	_KZ-N0mcEcM	2024-07-29 18:34:00	27963081a8f7011c242612bc615808cb59d2a504913161dc366852d7425e7c7e
UCFVeNAefgn9rVdnY5gs2ogw	탐사보도 세븐	_KZ-N0mcEcM	2024-07-29 17:31:34	f9406dcde2665799269f0db6aa88f1caa3240a44916e5c2486aff6cc80ab9780
UCFVeNAefgn9rVdnY5gs2ogw	탐사보도 세븐	_KZ-N0mcEcM	2024-07-29 11:47:26	5b5d6cc7d677e6996576fc226e958ba192916802b71df0218cffb0de1f09bb49
UCFVeNAefgn9rVdnY5gs2ogw	탐사보도 세븐	_KZ-N0mcEcM	2024-07-29 06:58:55	9d7203a9922a11b2a82bd7d668952ccc49eb6e9a45a813951d58a345f65a13fc
UCFVeNAefgn9rVdnY5gs2ogw	탐사보도 세븐	_KZ-N0mcEcM	2024-07-29 04:47:33	0bc8083a5a5532d65ed59f5cbd970b78c8a83c43e0d58e5d0899aab80aa0adba
UCFVeNAefgn9rVdnY5gs2ogw	탐사보도 세븐	_KZ-N0mcEcM	2024-07-28 09:14:39	0f6e0bf7ed8cbf38526a74cc63f0866954cae2240ad827438f797e67c19c7e79
UCFVeNAefgn9rVdnY5gs2ogw	탐사보도 세븐	_KZ-N0mcEcM	2024-07-27 13:08:46	b2fe3bb3c9de96b5814e547e6c19b0e4f47b1a4e8214820579bad43deef4a4d3
UCFVeNAefgn9rVdnY5gs2ogw	탐사보도 세븐	_KZ-N0mcEcM	2024-07-27 00:38:06	315deb3f80c7d45cc9feb172d64a6278b1ff743d5f01799db7ae8dbbfdeb1b78
UCFVeNAefgn9rVdnY5gs2ogw	탐사보도 세븐	_KZ-N0mcEcM	2024-07-24 13:02:20	b78f225da3898889df294358843f1697eced480c55459584d9fa99c9c6ae48c5
UCFVeNAefgn9rVdnY5gs2ogw	탐사보도 세븐	_KZ-N0mcEcM	2024-07-23 14:40:19	52ca7fbc68f23c939d6c9f88da7638f6e7b74483d2fc89137db548a1ac0d6a25
UCFVeNAefgn9rVdnY5gs2ogw	탐사보도 세븐	_KZ-N0mcEcM	2024-07-23 09:15:20	3ab2dd34cf8feeeb460ebe8a816a292b6e5bb84df996bdcabf7c66ad5e6c143e
UCFVeNAefgn9rVdnY5gs2ogw	탐사보도 세븐	_KZ-N0mcEcM	2024-07-30 23:45:48	49edfff4f1fc3b38b58fa013cd356559f5c6db6dd16824c2c4c9ac485ed2a676
UCFVeNAefgn9rVdnY5gs2ogw	탐사보도 세븐	_KZ-N0mcEcM	2024-07-23 03:07:16	aac640e754bd0d54a48146c855e82821d30474cedd05b71258ae98214dfae7b9
UCFVeNAefgn9rVdnY5gs2ogw	탐사보도 세븐	_KZ-N0mcEcM	2024-07-22 21:21:55	e6f5fd1ed40e4e5baa5b6ccfcd70afe097ab7e870652bca28a2c44cc7646890d
UCFVeNAefgn9rVdnY5gs2ogw	탐사보도 세븐	_KZ-N0mcEcM	2024-07-20 15:23:23	044232f2b060e881ad9043b5c0e13deeba8ef326ab696cd352c30c40156f233c
UCFVeNAefgn9rVdnY5gs2ogw	탐사보도 세븐	_KZ-N0mcEcM	2024-07-19 17:01:16	3b837da04153b80d0b14d79ddb0fb85af92b107a3ad101e49ea85a6be70284d6
UCFVeNAefgn9rVdnY5gs2ogw	탐사보도 세븐	_KZ-N0mcEcM	2024-07-19 04:32:26	aa1465bcb94b61ae850732a34846576c89180de6d43c632e309c48e3115c88d3
UCFVeNAefgn9rVdnY5gs2ogw	탐사보도 세븐	_KZ-N0mcEcM	2024-07-23 09:16:02	3ab2dd34cf8feeeb460ebe8a816a292b6e5bb84df996bdcabf7c66ad5e6c143e
UCFVeNAefgn9rVdnY5gs2ogw	탐사보도 세븐	_KZ-N0mcEcM	2024-07-18 13:35:25	09777353b7beb933d7c7c36109044c0c9479988b23f2bbed6816d6aa44081777
UCFVeNAefgn9rVdnY5gs2ogw	탐사보도 세븐	_KZ-N0mcEcM	2024-07-16 17:10:39	29828c4b378fba31e74a4fcbeac45884aee94ab66dd83d5d56c627aa8b4a7589
UCFVeNAefgn9rVdnY5gs2ogw	탐사보도 세븐	_KZ-N0mcEcM	2024-07-15 02:37:46	d69631704d1e4edfc211b3ef537febb52caff130c5d6478fc37607206b7882ce
UCFVeNAefgn9rVdnY5gs2ogw	탐사보도 세븐	_KZ-N0mcEcM	2024-07-14 13:02:34	d62c520dbdd43fc706b69ff9f957d56c32722c884c20607ebe1b7e70593b5a8b
UCFVeNAefgn9rVdnY5gs2ogw	탐사보도 세븐	_KZ-N0mcEcM	2024-07-19 02:13:07	e885ea50dd98a57a249efee5dc4321febf5cd63be449e510410bf42450c5c0b6
UCFVeNAefgn9rVdnY5gs2ogw	탐사보도 세븐	_KZ-N0mcEcM	2024-07-13 13:58:30	3e99de39f11390c9c675f0358954e095b95a7aac8145b223a8cb19f077a9a392
UCFVeNAefgn9rVdnY5gs2ogw	탐사보도 세븐	_KZ-N0mcEcM	2024-07-13 07:44:44	b64717cf947367c4b40aeb71f07dd6fd0ad1f393464ad905ca57a2674194aadb
UCFVeNAefgn9rVdnY5gs2ogw	탐사보도 세븐	_KZ-N0mcEcM	2024-07-12 17:47:15	9c7153a67d533273247f9ac99f05fa86960461e297243fa367591ddbeb14d22a
UCFVeNAefgn9rVdnY5gs2ogw	탐사보도 세븐	_KZ-N0mcEcM	2024-07-12 17:46:04	9c7153a67d533273247f9ac99f05fa86960461e297243fa367591ddbeb14d22a
UCFVeNAefgn9rVdnY5gs2ogw	탐사보도 세븐	_KZ-N0mcEcM	2024-07-12 11:11:14	7a1b6c50e50689d5cb5c3605593e3eec3d8aac9b66739860fce2a2033c597be6
UCFVeNAefgn9rVdnY5gs2ogw	탐사보도 세븐	_KZ-N0mcEcM	2024-07-11 19:44:36	811ad48b9017856eaa37881edeb9295d862ca1666d1b291ddaf8ee19f9238831
UCFVeNAefgn9rVdnY5gs2ogw	탐사보도 세븐	_KZ-N0mcEcM	2024-07-11 19:43:33	811ad48b9017856eaa37881edeb9295d862ca1666d1b291ddaf8ee19f9238831
UCFVeNAefgn9rVdnY5gs2ogw	탐사보도 세븐	_KZ-N0mcEcM	2024-07-11 10:34:34	92d3674c4e8ff03e6eb9c756ed8bdf65ad6df47d1a050b4f22215d935c341640
UCFVeNAefgn9rVdnY5gs2ogw	탐사보도 세븐	_KZ-N0mcEcM	2024-07-10 13:38:07	bf7cb1bc0f0a9d28509c53f10b2c2883055a71b66d7745f4da5aaaee0e533ff7
UCFVeNAefgn9rVdnY5gs2ogw	탐사보도 세븐	_KZ-N0mcEcM	2024-07-10 12:28:21	415287b22aa2678a187927fe90b8b78620b83eedd7a6925360f19a2e82c2aabf
UCFVeNAefgn9rVdnY5gs2ogw	탐사보도 세븐	_KZ-N0mcEcM	2024-07-10 12:26:58	415287b22aa2678a187927fe90b8b78620b83eedd7a6925360f19a2e82c2aabf
UCFVeNAefgn9rVdnY5gs2ogw	탐사보도 세븐	_KZ-N0mcEcM	2024-08-02 06:54:39	3fed9cbba13366f8104058cda06a1d2b25c6b66a69e401b22ef9272b225c9306
UCFVeNAefgn9rVdnY5gs2ogw	탐사보도 세븐	_KZ-N0mcEcM	2024-08-24 14:54:14	256497b9a4eff0cf86b321fc3726b4a0f6b5fdd90987d0fee09994c2bb8a251c
UCFVeNAefgn9rVdnY5gs2ogw	탐사보도 세븐	_KZ-N0mcEcM	2024-07-10 10:02:09	99263ea3395cf3318b3353cd0e8726b334b6830aa712afcbc536d1d9cdf94fcd
UCFVeNAefgn9rVdnY5gs2ogw	탐사보도 세븐	_KZ-N0mcEcM	2024-07-10 07:21:23	0ff770637d4f83f5faf336af552a2f69a24eed02e457cf86b1b687394ae1a1fd
UCFVeNAefgn9rVdnY5gs2ogw	탐사보도 세븐	_KZ-N0mcEcM	2024-07-10 06:32:34	e6f39b64e08ec182896f4cef6d5df03ebabfa7d179028333c209ba233820ce6d
UCFVeNAefgn9rVdnY5gs2ogw	탐사보도 세븐	_KZ-N0mcEcM	2024-07-10 07:18:49	0ff770637d4f83f5faf336af552a2f69a24eed02e457cf86b1b687394ae1a1fd
UCFVeNAefgn9rVdnY5gs2ogw	탐사보도 세븐	_KZ-N0mcEcM	2024-07-26 00:55:54	be217d499099d86b302392fc43fd65c26275a8150d6e45e361e283039d6d1051
UCFVeNAefgn9rVdnY5gs2ogw	탐사보도 세븐	_KZ-N0mcEcM	2024-08-12 19:00:54	4c45d4eac07697aaaebe25546123794c3ef5ff4fa775cc3e40c8ce3179a03fbf
UCFVeNAefgn9rVdnY5gs2ogw	탐사보도 세븐	_KZ-N0mcEcM	2024-07-10 06:00:32	5ea3eb69132b534c003fb783328298633beefe70959fa1e5981f3cd6422dbf8b
UCFVeNAefgn9rVdnY5gs2ogw	탐사보도 세븐	_KZ-N0mcEcM	2024-07-08 14:11:15	6d2aa40aa6df0b62726c6af5cbc8a75b93e7a99f9be015bc8d8a6995e3223d55
UCFVeNAefgn9rVdnY5gs2ogw	탐사보도 세븐	_KZ-N0mcEcM	2024-07-08 10:17:34	dd763ce70d4a411017dc80a61be8d456398aeca91102a000268a55bd010fe2b6
UCFVeNAefgn9rVdnY5gs2ogw	탐사보도 세븐	_KZ-N0mcEcM	2024-07-07 11:25:14	458a1c52092eaa57815795c936f29d441de81272614e098f9ae776faf72232e7
UCFVeNAefgn9rVdnY5gs2ogw	탐사보도 세븐	_KZ-N0mcEcM	2024-07-06 10:45:37	7fb731bd609e49f7d67f7c60a3e35b812fbf9ef5b4020980e5d61b3a2826ed3b
UCFVeNAefgn9rVdnY5gs2ogw	탐사보도 세븐	_KZ-N0mcEcM	2024-07-06 09:38:23	322e5a3b659e2373f55224d444e98a0d4328dd879411c1e19dd19b860d226d8d
UCFVeNAefgn9rVdnY5gs2ogw	탐사보도 세븐	_KZ-N0mcEcM	2024-07-05 15:49:36	39905a4380fb40b9d11e7a7dada250e4d0d3f6b66120844d7da5e8398a7cb6b5
UCFVeNAefgn9rVdnY5gs2ogw	탐사보도 세븐	_KZ-N0mcEcM	2024-07-04 11:34:08	4b80f96e87886e3ebff1c0f0b5d9ba75e46dae94e50bc3e60ed28e75a422ba52
UCFVeNAefgn9rVdnY5gs2ogw	탐사보도 세븐	_KZ-N0mcEcM	2024-07-03 20:07:52	0266e48857a8db45232268039265e47bd8e8074f41566e6ba9a1a109eb44fcdb
UCFVeNAefgn9rVdnY5gs2ogw	탐사보도 세븐	_KZ-N0mcEcM	2024-07-02 22:09:38	3e19363f84ff76b17b87bd9c7bf726e84a87c529494bcbd2e2bdb377a6c4e997
UCFVeNAefgn9rVdnY5gs2ogw	탐사보도 세븐	_KZ-N0mcEcM	2024-06-30 19:35:35	12f16b9df73feb56aa366aeaa3a68b94b414e3dd25aad793b5446e2fb35bc22a
UCFVeNAefgn9rVdnY5gs2ogw	탐사보도 세븐	_KZ-N0mcEcM	2024-06-30 07:18:12	20e3d543c2e6e5ebaaa008d9e06b059c731e3f81358f9f758bd50d2e00d9f132
UCFVeNAefgn9rVdnY5gs2ogw	탐사보도 세븐	_KZ-N0mcEcM	2024-06-29 14:56:00	930402e57f567c86734b0b37d14b6226c07df4006df46322733c1d176197d024
UCFVeNAefgn9rVdnY5gs2ogw	탐사보도 세븐	_KZ-N0mcEcM	2024-06-30 08:17:56	6d425dd9d1375b48057b4bea00495be6c2428711e8cf3fca1220f5dde2302a04
UCFVeNAefgn9rVdnY5gs2ogw	탐사보도 세븐	_KZ-N0mcEcM	2024-06-29 08:58:16	51c280d3f14787c29de5fb3231fc58fb02c2d8d5686b58b6e9cb21ed4f3da013
UCFVeNAefgn9rVdnY5gs2ogw	탐사보도 세븐	_KZ-N0mcEcM	2024-06-28 10:34:48	2f5cabcedf42f4fc33b4bcb44f0bf99323fbca3991e9cb772db47635dcc5ece4
UCFVeNAefgn9rVdnY5gs2ogw	탐사보도 세븐	_KZ-N0mcEcM	2024-06-28 00:16:12	a0c16b96df786e6f424b4854f6df2fce09ba3e46d3a81e26119f9576ac9f9c13
UCFVeNAefgn9rVdnY5gs2ogw	탐사보도 세븐	_KZ-N0mcEcM	2024-06-26 23:13:41	31292b4383246b2ba1bc78e49242bcec58946e4372ff18b304a991c06eb044b8
UCFVeNAefgn9rVdnY5gs2ogw	탐사보도 세븐	_KZ-N0mcEcM	2024-06-26 10:41:23	c6742323721826cb773f91715d51e0a384614b123fc5e427cb48a5bfc8f23358
UCFVeNAefgn9rVdnY5gs2ogw	탐사보도 세븐	_KZ-N0mcEcM	2024-06-26 07:53:02	0c6f9dd33ba355ecd2c4ee1d5d55cf0f16f71b523d9b141fb7f6af3bdd9cf03d
UCFVeNAefgn9rVdnY5gs2ogw	탐사보도 세븐	_KZ-N0mcEcM	2024-06-26 06:14:52	35db741ec3b438d90e4a1b114373a7251efc488ba37d710a968beaa7d4e4e197
UCFVeNAefgn9rVdnY5gs2ogw	탐사보도 세븐	_KZ-N0mcEcM	2024-06-25 16:48:28	a3009c38931c4400be05e2df43b031079182ab11955b79aab86d75aa05f45c8d
UCFVeNAefgn9rVdnY5gs2ogw	탐사보도 세븐	_KZ-N0mcEcM	2024-06-25 13:47:46	44520c7aa867e362d52bc02ac4810a8cad146b196916d1d156406444a33842a8
UCFVeNAefgn9rVdnY5gs2ogw	탐사보도 세븐	_KZ-N0mcEcM	2024-06-25 02:36:35	738af97b99918da2d41e0213b5a349e69887435b1cfed9293be81cb7de2b66bb
UCFVeNAefgn9rVdnY5gs2ogw	탐사보도 세븐	_KZ-N0mcEcM	2024-06-24 08:24:31	af9d8fb93558bbf8c1bdb6dc3c8e87cb9ee2b3c2553e73929af665fddf977baf
UCFVeNAefgn9rVdnY5gs2ogw	탐사보도 세븐	_KZ-N0mcEcM	2024-06-23 17:32:50	3a9d86169b221d361d18908639f93d27e25736fce2009d693a6dfb04c591206d
UCFVeNAefgn9rVdnY5gs2ogw	탐사보도 세븐	_KZ-N0mcEcM	2024-06-23 13:22:56	d20558477b3c25fe1afee380ff10a6870db593c2964572b99c84cbfeae6f0215
UCFVeNAefgn9rVdnY5gs2ogw	탐사보도 세븐	_KZ-N0mcEcM	2024-06-23 10:53:27	e4d3797291b30dcc0791975e214c75a45cb98426915905ac883228e8ece5076e
UCFVeNAefgn9rVdnY5gs2ogw	탐사보도 세븐	_KZ-N0mcEcM	2024-06-23 04:54:34	9bf781825ea1e6e5288f877c2374a2d0713b934345111444d3c57c161919d7c6
UCFVeNAefgn9rVdnY5gs2ogw	탐사보도 세븐	_KZ-N0mcEcM	2024-06-23 04:31:41	80658c063980a755813026ff2608a3957670d8d07e4f1c0f8a62a7aec85c9293
UCFVeNAefgn9rVdnY5gs2ogw	탐사보도 세븐	_KZ-N0mcEcM	2024-06-23 04:02:58	07c444317e9f44ff7646c85723acd219b38f617b0cb803ea2218f002b081a62e
UCFVeNAefgn9rVdnY5gs2ogw	탐사보도 세븐	_KZ-N0mcEcM	2024-06-22 15:14:37	8ec59de81a13e2d522268a6b04ceb2c2ae86abd262ebf05941759d1cc8196339
UCFVeNAefgn9rVdnY5gs2ogw	탐사보도 세븐	_KZ-N0mcEcM	2024-06-22 15:07:32	ebb1e729d1c92e4bfae552f9b093749afcfc5cf7a7d525dac2fd0a96b1680b06
UCFVeNAefgn9rVdnY5gs2ogw	탐사보도 세븐	_KZ-N0mcEcM	2024-06-22 03:10:27	836500d134d20acbfcf870db81df8f4a10bbf7425779cf1a624afa8ff84c6822
UCFVeNAefgn9rVdnY5gs2ogw	탐사보도 세븐	_KZ-N0mcEcM	2024-06-22 03:05:25	836500d134d20acbfcf870db81df8f4a10bbf7425779cf1a624afa8ff84c6822
UCFVeNAefgn9rVdnY5gs2ogw	탐사보도 세븐	_KZ-N0mcEcM	2024-06-22 00:27:32	9757fcf651cf5f0eb1dbd4a26b8e46ec3e8fb7ea494405f6a4e1375e658af62c
UCFVeNAefgn9rVdnY5gs2ogw	탐사보도 세븐	_KZ-N0mcEcM	2024-06-18 16:16:19	58a1d1d2686234750fcc9dab3a1d2724d9bbdb4047d6bfba3e737d6ffece09ad
UCFVeNAefgn9rVdnY5gs2ogw	탐사보도 세븐	_KZ-N0mcEcM	2024-06-18 14:00:07	a9b5a7eb04ad8abcd1e7c65f87e195c9ffe140d87c319dc9f82df9b5a51b0902
UCFVeNAefgn9rVdnY5gs2ogw	탐사보도 세븐	_KZ-N0mcEcM	2024-06-17 10:40:32	bb175dbc69c97e05058f54367f7586f4abe55e20d84deb310fec19e7a0e53d7c
UCFVeNAefgn9rVdnY5gs2ogw	탐사보도 세븐	_KZ-N0mcEcM	2024-06-15 22:28:06	26f94e2713478bb14eb9e26a0e19197ff1889ce9d8857badf694e5dc08c50001
UCFVeNAefgn9rVdnY5gs2ogw	탐사보도 세븐	_KZ-N0mcEcM	2024-06-15 21:42:53	7b7d7a5cc07e277cc4fc82e764049414bbd63daff269e8f12dedb990fddc7b58
UCFVeNAefgn9rVdnY5gs2ogw	탐사보도 세븐	_KZ-N0mcEcM	2024-06-15 20:19:31	f74785abcac18af616007769eb806691dc04b83f71ad3bcb6ddd5ff0148b010a
UCFVeNAefgn9rVdnY5gs2ogw	탐사보도 세븐	_KZ-N0mcEcM	2024-06-15 16:38:27	2624e79ff2b7705c7475898bc03bb01e4200204ff1686accd34ac5d61935675c
UCFVeNAefgn9rVdnY5gs2ogw	탐사보도 세븐	_KZ-N0mcEcM	2024-06-15 16:29:09	2624e79ff2b7705c7475898bc03bb01e4200204ff1686accd34ac5d61935675c
UCFVeNAefgn9rVdnY5gs2ogw	탐사보도 세븐	_KZ-N0mcEcM	2024-06-15 15:24:04	ab0eb3fbb662ecc85fc2b741f92453000fe6b3307a4f76791f294e9f5c24f6bd
UCFVeNAefgn9rVdnY5gs2ogw	탐사보도 세븐	_KZ-N0mcEcM	2024-06-15 15:05:28	753d69e7627aa5f85f108565b24c97eda26576291942409ba5c70ebb30f74ffa
UCFVeNAefgn9rVdnY5gs2ogw	탐사보도 세븐	_KZ-N0mcEcM	2024-06-15 09:14:56	d674bcebdd07d868cc4021d81b168c4f559acb35e7f7e55cb20a6fe51c43bb97
UCFVeNAefgn9rVdnY5gs2ogw	탐사보도 세븐	_KZ-N0mcEcM	2024-06-15 00:21:56	8c28d3b9d0daab8ae71e8379d5b3258967f989274eb29fe19fc4dda0e6e79ccd
UCFVeNAefgn9rVdnY5gs2ogw	탐사보도 세븐	_KZ-N0mcEcM	2024-06-14 18:17:23	0c70aa34611ce10c64ad1e0337710525f2c4920c6085776fc98cd325990024b5
UCFVeNAefgn9rVdnY5gs2ogw	탐사보도 세븐	_KZ-N0mcEcM	2024-06-14 16:09:14	0880d4a5bd9b92b8053cb692c1d626ab7664d7a18dd67351f019e8a1fdd039cc
UCFVeNAefgn9rVdnY5gs2ogw	탐사보도 세븐	_KZ-N0mcEcM	2024-06-13 21:07:41	92720db3a08a9126bfece4bd6dcca36d346807137caa514949568b69a596b6da
UCFVeNAefgn9rVdnY5gs2ogw	탐사보도 세븐	_KZ-N0mcEcM	2024-06-13 16:11:55	d2c4c9687902d96c452f9124fdc2edacdc749386750fafc424f889a6eda67828
UCFVeNAefgn9rVdnY5gs2ogw	탐사보도 세븐	_KZ-N0mcEcM	2024-06-13 16:11:30	d2c4c9687902d96c452f9124fdc2edacdc749386750fafc424f889a6eda67828
UCFVeNAefgn9rVdnY5gs2ogw	탐사보도 세븐	_KZ-N0mcEcM	2024-06-13 11:29:30	0e51b68d2ea1a5e322707c5e8224aa5f89c6fd4a67ed752daa7b8034153f60d9
UCFVeNAefgn9rVdnY5gs2ogw	탐사보도 세븐	_KZ-N0mcEcM	2024-06-13 06:44:43	6e71c519759e1c7e171d0e14ab05791ae50f3eab42ab898071357ecf048ff2e6
UCFVeNAefgn9rVdnY5gs2ogw	탐사보도 세븐	_KZ-N0mcEcM	2024-06-12 06:36:44	f1d4ebcf2e3b116432e9a274ef4e2cb39adb3880ffa3392b6c7264bc5252261a
UCFVeNAefgn9rVdnY5gs2ogw	탐사보도 세븐	_KZ-N0mcEcM	2024-06-12 05:49:02	f74ab5241c0d796cda883c83cb2c3ad990421d412933b84582585b231794bce5
UCFVeNAefgn9rVdnY5gs2ogw	탐사보도 세븐	_KZ-N0mcEcM	2024-06-11 16:03:18	97ce0625eb1443dba7879cf16f8b6ad3821f5b478f2d088e1bb3ed5b5469b41c
UCFVeNAefgn9rVdnY5gs2ogw	탐사보도 세븐	_KZ-N0mcEcM	2024-06-11 15:22:50	71267245efc0c50cfe6e98bc568c872991e26f649c51faacb56de2ac0f940ad8
UCFVeNAefgn9rVdnY5gs2ogw	탐사보도 세븐	_KZ-N0mcEcM	2024-06-11 05:00:02	d589e8435ae7cf478c18f130238fc5394ca831777c2e7607a6b09c6e56ed4fec
UCFVeNAefgn9rVdnY5gs2ogw	탐사보도 세븐	_KZ-N0mcEcM	2024-06-10 23:13:59	efe2386d96834b5fcdbd9513a0385b1331895d14501f21b7bb6ab254390b9379
UCFVeNAefgn9rVdnY5gs2ogw	탐사보도 세븐	_KZ-N0mcEcM	2024-06-10 03:58:38	ff04fed738fc831d1703e519d7b9b66c26a664ad6dd5bb606b37d6a798b8f9bb
UCFVeNAefgn9rVdnY5gs2ogw	탐사보도 세븐	_KZ-N0mcEcM	2024-06-09 17:12:20	3846a0e99a5d71582dfff2d4d536ff87cc278a86975a58bad18d4b1ab7ef2498
UCFVeNAefgn9rVdnY5gs2ogw	탐사보도 세븐	_KZ-N0mcEcM	2024-06-09 14:52:12	7a9a8eed55fae9a65fe17bd27b000b6ce4fd17ede337d7dc2879d9769c4c3464
UCFVeNAefgn9rVdnY5gs2ogw	탐사보도 세븐	_KZ-N0mcEcM	2024-06-14 05:08:47	be217d499099d86b302392fc43fd65c26275a8150d6e45e361e283039d6d1051
UCFVeNAefgn9rVdnY5gs2ogw	탐사보도 세븐	_KZ-N0mcEcM	2024-06-09 10:11:55	1e84e4b1ab4349e8e5e6ff800651f60cf112264ae3ec60928e8ab278826f0324
UCFVeNAefgn9rVdnY5gs2ogw	탐사보도 세븐	_KZ-N0mcEcM	2024-06-08 18:25:29	b2d7be1c07d40b815933334c44e2c73e3582e0d9c9fcc180c306aea132645160
UCFVeNAefgn9rVdnY5gs2ogw	탐사보도 세븐	_KZ-N0mcEcM	2024-06-08 00:11:29	d10a55a54a91bbcdd436978378b9d47d2adc7b168c03f18905d8ea94f3f708b5
UCFVeNAefgn9rVdnY5gs2ogw	탐사보도 세븐	_KZ-N0mcEcM	2024-06-08 00:01:58	d10a55a54a91bbcdd436978378b9d47d2adc7b168c03f18905d8ea94f3f708b5
UCFVeNAefgn9rVdnY5gs2ogw	탐사보도 세븐	_KZ-N0mcEcM	2024-06-07 20:24:21	46dd6ab987670b1da0202dad24f6374b95439c931ea005197b918c7c4aba6ac8
UCFVeNAefgn9rVdnY5gs2ogw	탐사보도 세븐	_KZ-N0mcEcM	2024-06-07 12:17:37	28d6eab42b645b8ca77f3d4c6d1c0213966ae2c72f235083ea1a6f8b13bfd9bb
UCFVeNAefgn9rVdnY5gs2ogw	탐사보도 세븐	_KZ-N0mcEcM	2024-06-06 23:33:09	2e19ffeda4116103ab595c44f006903632414f729c254e93afc86d3f5febc30d
UCFVeNAefgn9rVdnY5gs2ogw	탐사보도 세븐	_KZ-N0mcEcM	2024-06-04 17:54:03	876931d100f8044c0357d9f1dcd5083a9fa3bf1daab4029c015efd0d23bdb7a8
UCFVeNAefgn9rVdnY5gs2ogw	탐사보도 세븐	_KZ-N0mcEcM	2024-06-03 14:54:13	0d97a0daf97f7e9474aa4f1861efc2887ed49a1bc9e24e387f1ceae1102ae0f2
UCFVeNAefgn9rVdnY5gs2ogw	탐사보도 세븐	_KZ-N0mcEcM	2024-06-03 05:05:14	24a5a5f188181cddb086b92ad865e6bfd486e3935a995ad5622e1804b73dcad8
UCFVeNAefgn9rVdnY5gs2ogw	탐사보도 세븐	_KZ-N0mcEcM	2024-06-02 18:22:10	2a7423f1423674b9ac03151056fd51de352b5352f54a23e80c12f223a36972ab
UCFVeNAefgn9rVdnY5gs2ogw	탐사보도 세븐	_KZ-N0mcEcM	2024-06-02 16:59:51	89ff1e7625cfc3afc844de5f7daffa7fe52369afc9f5389cc98049176e22300a
UCFVeNAefgn9rVdnY5gs2ogw	탐사보도 세븐	_KZ-N0mcEcM	2024-06-02 04:07:57	289e59ab421583de4ed6a33c813107e0b63e717351c3494535e3fdb0bd7fdad9
UCFVeNAefgn9rVdnY5gs2ogw	탐사보도 세븐	_KZ-N0mcEcM	2024-05-31 22:34:54	dca1090b06b3c6229af23a3eb57bbee5c87e45c6aa21109f97be89b84c6a209b
UCFVeNAefgn9rVdnY5gs2ogw	탐사보도 세븐	_KZ-N0mcEcM	2024-05-31 22:27:24	dca1090b06b3c6229af23a3eb57bbee5c87e45c6aa21109f97be89b84c6a209b
UCFVeNAefgn9rVdnY5gs2ogw	탐사보도 세븐	_KZ-N0mcEcM	2024-05-30 16:43:25	56cf96f1c85148bcdd575c90c1f832b148e01837b2dc5dbd6a15e76d906fd1d4
UCFVeNAefgn9rVdnY5gs2ogw	탐사보도 세븐	_KZ-N0mcEcM	2024-05-30 15:59:06	23e9ce25dbc73ad5ed4e935b6217f1bdf111d6e9fb0d3911c3272fb979d33572
UCFVeNAefgn9rVdnY5gs2ogw	탐사보도 세븐	_KZ-N0mcEcM	2024-05-30 13:07:19	c939114769a639fc63f88751c9e2d032f3607b20b2727be31fe9f33466b514fe
UCFVeNAefgn9rVdnY5gs2ogw	탐사보도 세븐	_KZ-N0mcEcM	2024-05-30 11:47:01	83b98206ef44990a44d63cc091a5c2312229baedea75f4134449444b44128d8e
UCFVeNAefgn9rVdnY5gs2ogw	탐사보도 세븐	_KZ-N0mcEcM	2024-05-29 05:13:54	6fde68759d01b84e88a6201c68d7c1563d0562289f576c1169555c0103fb1127
UCFVeNAefgn9rVdnY5gs2ogw	탐사보도 세븐	_KZ-N0mcEcM	2024-05-28 17:34:53	8bba9a1a227beb2a1acde602c11d53eae68a8147cc92c21efd24d7f6e6849523
UCFVeNAefgn9rVdnY5gs2ogw	탐사보도 세븐	_KZ-N0mcEcM	2024-05-25 03:17:28	5b1f0263a71d4c8348e9339eda9a85af3d3c82c5268514c89301665f97692f69
UCFVeNAefgn9rVdnY5gs2ogw	탐사보도 세븐	_KZ-N0mcEcM	2024-05-21 13:46:50	13afbb21e4af2f275d643e37f6ddba427946321fc7be2691c618b497f7b8a2f7
UCFVeNAefgn9rVdnY5gs2ogw	탐사보도 세븐	_KZ-N0mcEcM	2024-05-21 06:30:55	686fbc47d7ef5c3d8252ee0b324b2292fafa176e21d6bfaf81b11a6b2c538f02
UCFVeNAefgn9rVdnY5gs2ogw	탐사보도 세븐	_KZ-N0mcEcM	2024-05-20 19:00:16	7bb0ce9557241b4e4988e1c138f86092d46856ed37de5660aa9e7543c20f3c70
UCFVeNAefgn9rVdnY5gs2ogw	탐사보도 세븐	_KZ-N0mcEcM	2024-05-18 16:17:09	a6e8b3f2b05a85e7a420be34840ee803fd9c9d7177adff6a7e8dbbb5c49a1a20
UCFVeNAefgn9rVdnY5gs2ogw	탐사보도 세븐	_KZ-N0mcEcM	2024-05-17 12:43:21	c997eebac5a73e9fb3de5ae3fd95c3be00a3e4f910e6043fb946b9dec7b16b98
UCFVeNAefgn9rVdnY5gs2ogw	탐사보도 세븐	_KZ-N0mcEcM	2024-05-17 10:10:14	ca49b2fb346e21dadf543db7bf1123f45b452dc328b7c0abf231b02648c24513
UCFVeNAefgn9rVdnY5gs2ogw	탐사보도 세븐	_KZ-N0mcEcM	2024-05-17 09:52:57	127acb683321be5e4a68b518b3766156efcd4a7a9ba617acb6536e9af931f9bd
UCFVeNAefgn9rVdnY5gs2ogw	탐사보도 세븐	_KZ-N0mcEcM	2024-05-17 02:46:38	bd3ad10e2bcf32a788268bc22a980209b555d72a82c0c06554cc0ebf37af89b6
UCFVeNAefgn9rVdnY5gs2ogw	탐사보도 세븐	_KZ-N0mcEcM	2024-05-14 16:27:31	b8094010f159f87f1bf174c8897bd2452a64b8e702e170fdbc70ca8e79b2c6db
UCFVeNAefgn9rVdnY5gs2ogw	탐사보도 세븐	_KZ-N0mcEcM	2024-05-16 13:27:46	7234392e2bfd61c59ee60ef4b6412880ee301719a8bccb2a6f7ba78bce30792d
UCFVeNAefgn9rVdnY5gs2ogw	탐사보도 세븐	_KZ-N0mcEcM	2024-05-14 13:07:33	9f4977a4683e7a0b1f5991574ddbc1b91cdb02b721cb9ca70bdd6cb37e7a4841
UCFVeNAefgn9rVdnY5gs2ogw	탐사보도 세븐	_KZ-N0mcEcM	2024-05-13 07:09:59	9afbfce9f7344b05d87a43dd93a93ca5155f70dd1d1646096416f6f2b836b19f
UCFVeNAefgn9rVdnY5gs2ogw	탐사보도 세븐	_KZ-N0mcEcM	2024-05-12 05:14:34	99332991870399d9f900675c98e2cb09b40081d58ea0620d0ad06926a19d36b8
UCFVeNAefgn9rVdnY5gs2ogw	탐사보도 세븐	_KZ-N0mcEcM	2024-05-12 04:42:05	99332991870399d9f900675c98e2cb09b40081d58ea0620d0ad06926a19d36b8
UCFVeNAefgn9rVdnY5gs2ogw	탐사보도 세븐	_KZ-N0mcEcM	2024-05-11 15:09:10	05bb7d2546b2ddd474944fda631e024c3004d1276649a3e75e4a1a36090b0aad
UCFVeNAefgn9rVdnY5gs2ogw	탐사보도 세븐	_KZ-N0mcEcM	2024-05-11 08:14:24	ceb770eedd3d165d2e53ebc4806a1d55b0947e9bfeed44bd9e294becade6ff41
UCFVeNAefgn9rVdnY5gs2ogw	탐사보도 세븐	_KZ-N0mcEcM	2024-05-11 02:00:02	3465742980d3fdd6eee88ae809dfe15c3176e2574854d32554a1994b8e0df498
UCFVeNAefgn9rVdnY5gs2ogw	탐사보도 세븐	_KZ-N0mcEcM	2024-05-09 13:01:53	71db57668a602afe0c7fe9f7a9c19539bd860f8c5756b4a14946d90c1669d417
UCFVeNAefgn9rVdnY5gs2ogw	탐사보도 세븐	_KZ-N0mcEcM	2024-05-09 04:31:37	a42a026f040537f129aec7fbc928168e830bde4cd8c70fb1ba6735df3615482e
UCFVeNAefgn9rVdnY5gs2ogw	탐사보도 세븐	_KZ-N0mcEcM	2024-05-10 13:25:47	a42a026f040537f129aec7fbc928168e830bde4cd8c70fb1ba6735df3615482e
UCFVeNAefgn9rVdnY5gs2ogw	탐사보도 세븐	_KZ-N0mcEcM	2024-05-12 04:48:14	99332991870399d9f900675c98e2cb09b40081d58ea0620d0ad06926a19d36b8
UCFVeNAefgn9rVdnY5gs2ogw	탐사보도 세븐	_KZ-N0mcEcM	2024-05-05 11:19:26	afc508262210c512aeb99058a29bf370e3643716e047520e4d0dcc3c466a6bbd
UCFVeNAefgn9rVdnY5gs2ogw	탐사보도 세븐	_KZ-N0mcEcM	2024-05-12 05:16:03	99332991870399d9f900675c98e2cb09b40081d58ea0620d0ad06926a19d36b8
UCFVeNAefgn9rVdnY5gs2ogw	탐사보도 세븐	_KZ-N0mcEcM	2024-05-03 04:15:23	937499ee97529c8105059bbea6953f8a19ae481c25e2b0c8d58257f57f926af9
UCFVeNAefgn9rVdnY5gs2ogw	탐사보도 세븐	_KZ-N0mcEcM	2024-05-03 04:01:28	937499ee97529c8105059bbea6953f8a19ae481c25e2b0c8d58257f57f926af9
UCFVeNAefgn9rVdnY5gs2ogw	탐사보도 세븐	_KZ-N0mcEcM	2024-04-30 13:44:55	37eed4e94840b4898a293a05c5ae077a6227f3f7f714791395c00d9800f6a9ea
UCFVeNAefgn9rVdnY5gs2ogw	탐사보도 세븐	_KZ-N0mcEcM	2024-04-30 13:43:05	37eed4e94840b4898a293a05c5ae077a6227f3f7f714791395c00d9800f6a9ea
UCFVeNAefgn9rVdnY5gs2ogw	탐사보도 세븐	_KZ-N0mcEcM	2024-04-29 15:22:47	85ae297c0c1d08a8c035dc9cee82d19878456aee01054aae73123a655884b665
UCFVeNAefgn9rVdnY5gs2ogw	탐사보도 세븐	_KZ-N0mcEcM	2024-04-28 05:57:22	3d4e077a95ad543b59ea2ad8733efc7153ace1965e3521e7cda75aaf7783f91e
UCFVeNAefgn9rVdnY5gs2ogw	탐사보도 세븐	_KZ-N0mcEcM	2024-04-24 15:08:05	f4b79e0a52bab4b9c1d953ec64be5008aa9ef5a466e39690d802b3140874b458
UCFVeNAefgn9rVdnY5gs2ogw	탐사보도 세븐	_KZ-N0mcEcM	2024-04-23 12:16:16	67d77db346b84e6b63ca7a4f740a57f4b3f3b95c00ce196c0cb7a8b24188bc84
UCFVeNAefgn9rVdnY5gs2ogw	탐사보도 세븐	_KZ-N0mcEcM	2024-04-22 12:38:11	6d1d6cdc09e36131b681b9b938d3cd6e3078204706f74ca959b5be82fc93dbad
UCFVeNAefgn9rVdnY5gs2ogw	탐사보도 세븐	_KZ-N0mcEcM	2024-04-22 09:07:14	590dcc384f4c4ce3d82460b9cc098334f9490333994539d97c03821acef40ace
UCFVeNAefgn9rVdnY5gs2ogw	탐사보도 세븐	_KZ-N0mcEcM	2024-04-22 09:04:42	f5e907f270bfafd597c29b2370c7342ef0b86b59ff5009e4cb00db45f93df433
UCFVeNAefgn9rVdnY5gs2ogw	탐사보도 세븐	_KZ-N0mcEcM	2024-04-18 10:22:39	b2239e9bf65094045e3164e89684198bdb7934544f0e1f9acc72f733858b5eb4
UCFVeNAefgn9rVdnY5gs2ogw	탐사보도 세븐	_KZ-N0mcEcM	2024-04-18 06:27:22	6ae7c2f71dd3d30bc19e28faf9ae0bafc4a81dd6c763a1574afa23dd1f64df02
UCFVeNAefgn9rVdnY5gs2ogw	탐사보도 세븐	_KZ-N0mcEcM	2024-04-15 10:47:40	65e81d355cf0c5a6f2b4327ea915eaa821fa871b90aa3e294207ff100f8fa2db
UCFVeNAefgn9rVdnY5gs2ogw	탐사보도 세븐	_KZ-N0mcEcM	2024-04-06 11:27:01	af560db8d68b6b39b1f469a43ac035dbd648bc7a08b6ab82e38342c824f9cef0
UCFVeNAefgn9rVdnY5gs2ogw	탐사보도 세븐	_KZ-N0mcEcM	2024-04-06 01:44:23	2cfadef3671d81a745487b59a809fe843207dc8a221294dbfa6dec2b10f000c6
UCFVeNAefgn9rVdnY5gs2ogw	탐사보도 세븐	_KZ-N0mcEcM	2024-04-05 01:48:09	4a1ae704a6ae55d566a4264d583313132963a01529fa922b1d97114f66fc2df8
UCFVeNAefgn9rVdnY5gs2ogw	탐사보도 세븐	_KZ-N0mcEcM	2024-04-03 09:39:44	188d2454f3b091ba4763a8273e3b72530ac6053f750f1ece2c86e8fd8ed86a0c
UCFVeNAefgn9rVdnY5gs2ogw	탐사보도 세븐	_KZ-N0mcEcM	2024-04-03 07:42:07	c1b24e50fa55f164ca5ee512f4fe5f4dee90c7402d4395f55c95d39a83a67ef8
UCFVeNAefgn9rVdnY5gs2ogw	탐사보도 세븐	_KZ-N0mcEcM	2024-04-02 06:54:32	837688268665fa2ac0eb9c00f89d758d371b7d2ada05090bb61120ff039dbc4d
UCFVeNAefgn9rVdnY5gs2ogw	탐사보도 세븐	_KZ-N0mcEcM	2024-04-01 12:13:12	57fcb64c9999c769502c8bd4cf8175147ac09af044dced95dc9c1c16f4f16ccc
UCFVeNAefgn9rVdnY5gs2ogw	탐사보도 세븐	_KZ-N0mcEcM	2024-04-01 07:54:35	011803d9fde69c2d45bca0b1e2a50ee1e165dfa8125418125af0c108a6d00ee3
UCFVeNAefgn9rVdnY5gs2ogw	탐사보도 세븐	_KZ-N0mcEcM	2024-05-12 05:19:51	99332991870399d9f900675c98e2cb09b40081d58ea0620d0ad06926a19d36b8
UCFVeNAefgn9rVdnY5gs2ogw	탐사보도 세븐	_KZ-N0mcEcM	2024-04-01 07:20:15	15709af4ccec8c43a18f8506a8e963844f7de44038b14ec0ade1e01cc22c21da
UCFVeNAefgn9rVdnY5gs2ogw	탐사보도 세븐	_KZ-N0mcEcM	2024-03-30 15:56:08	f9105cfddc08335da5aa181febfe65827274884b34b1d8359ff6a7506943ae6e
UCFVeNAefgn9rVdnY5gs2ogw	탐사보도 세븐	_KZ-N0mcEcM	2024-03-29 22:01:59	9029f1ed965d5c4997995049ec2fb2b6105a0ec6bb85db93da739f714d0c8f3b
UCFVeNAefgn9rVdnY5gs2ogw	탐사보도 세븐	_KZ-N0mcEcM	2024-03-29 18:11:54	b9a850f29bdf92911649dae25225cc74da0600b948a653a6c7e968e87ca315ee
UCFVeNAefgn9rVdnY5gs2ogw	탐사보도 세븐	_KZ-N0mcEcM	2024-05-16 13:44:31	7234392e2bfd61c59ee60ef4b6412880ee301719a8bccb2a6f7ba78bce30792d
UCFVeNAefgn9rVdnY5gs2ogw	탐사보도 세븐	_KZ-N0mcEcM	2024-03-29 14:38:26	6e18db2a8a02263f741342bc755ddfbd90f6e2c0b0c98b649dac1c96d717091b
UCFVeNAefgn9rVdnY5gs2ogw	탐사보도 세븐	_KZ-N0mcEcM	2024-03-28 23:49:58	4dfc729769bc59ba4031e4af4fe1bb5ea3c632f31e7d554fe974be99c1312fd7
UCFVeNAefgn9rVdnY5gs2ogw	탐사보도 세븐	_KZ-N0mcEcM	2024-03-28 21:26:00	a57ba8dc8ca969c77ce8083a614fecaef95acb91a7f13260e7844f9f45781ec6
UCFVeNAefgn9rVdnY5gs2ogw	탐사보도 세븐	_KZ-N0mcEcM	2024-03-24 16:22:58	70199d40eafa1a627f1bb9bd4cb604134b260b795e784faadcd22a31520cb7c8
UCFVeNAefgn9rVdnY5gs2ogw	탐사보도 세븐	_KZ-N0mcEcM	2024-03-23 22:41:00	aec89289ed155ef26c3c264eb2d6779a3609e7536e691e730f9d561d3e5d08d6
UCFVeNAefgn9rVdnY5gs2ogw	탐사보도 세븐	_KZ-N0mcEcM	2024-03-23 15:53:35	1b45834f7251b366e9d7b819c12a460d2a50d70cf5aa942b1b6bce2cf9aaa1d7
UCFVeNAefgn9rVdnY5gs2ogw	탐사보도 세븐	_KZ-N0mcEcM	2024-03-22 21:03:21	4a80c01b2fc7cb1fe07726f41d7b22fec4aa2f39e3255d77ea4fca71539d020a
UCFVeNAefgn9rVdnY5gs2ogw	탐사보도 세븐	_KZ-N0mcEcM	2024-03-22 17:15:56	6cce08e78ed9038437377b962ed184ede66ee3a05bb57567b4416cfbb477dba3
UCFVeNAefgn9rVdnY5gs2ogw	탐사보도 세븐	_KZ-N0mcEcM	2024-03-22 14:26:05	29d6911754c6d103556846993b4d8ecc1cf5fb4695eb926b34c948857a5cf0d8
UCFVeNAefgn9rVdnY5gs2ogw	탐사보도 세븐	_KZ-N0mcEcM	2024-05-16 13:45:26	7234392e2bfd61c59ee60ef4b6412880ee301719a8bccb2a6f7ba78bce30792d
UCFVeNAefgn9rVdnY5gs2ogw	탐사보도 세븐	_KZ-N0mcEcM	2024-03-22 06:27:21	012eb9c802188a6aff237feb8ad7e52dbdf6df912b82633e2d75302a5fb2f881
UCFVeNAefgn9rVdnY5gs2ogw	탐사보도 세븐	_KZ-N0mcEcM	2024-03-21 18:57:56	638606a26631451f9bd7424fc209bfd276d08c9c14ed0e4efa0b94e770a7c082
UCFVeNAefgn9rVdnY5gs2ogw	탐사보도 세븐	_KZ-N0mcEcM	2024-03-21 18:53:54	638606a26631451f9bd7424fc209bfd276d08c9c14ed0e4efa0b94e770a7c082
UCFVeNAefgn9rVdnY5gs2ogw	탐사보도 세븐	_KZ-N0mcEcM	2024-03-22 19:46:57	76935178f41bc58ab645b12f799084c28696a3f35c6d2e80ca0e843d41c66eb7
UCFVeNAefgn9rVdnY5gs2ogw	탐사보도 세븐	_KZ-N0mcEcM	2024-03-21 11:20:37	ab6a4612f9dda3a1e5e34e36f37ef14a51e7290101d84a9195d961de2743ec8b
UCFVeNAefgn9rVdnY5gs2ogw	탐사보도 세븐	_KZ-N0mcEcM	2024-03-21 11:01:57	6e95e115587d732c4e5e05e81838d8b425faa2f53b50679cbf905df378178688
UCFVeNAefgn9rVdnY5gs2ogw	탐사보도 세븐	_KZ-N0mcEcM	2024-05-31 22:36:44	dca1090b06b3c6229af23a3eb57bbee5c87e45c6aa21109f97be89b84c6a209b
UCFVeNAefgn9rVdnY5gs2ogw	탐사보도 세븐	_KZ-N0mcEcM	2024-03-21 10:51:59	628c380ec8ce58f430f1da918135ae53126b6b00159ec939c57a5ed3a34c0b0d
UCFVeNAefgn9rVdnY5gs2ogw	탐사보도 세븐	_KZ-N0mcEcM	2024-03-21 00:48:27	822a3e08d090f1f743b0ca88c3206166ac94528e35ea8b8e8269c51ab2c5f685
UCFVeNAefgn9rVdnY5gs2ogw	탐사보도 세븐	_KZ-N0mcEcM	2024-03-20 22:27:56	86ee9a4dd40e422da982464b376f4464064ee6e3e249e5d33419d5463f3365cd
UCFVeNAefgn9rVdnY5gs2ogw	탐사보도 세븐	_KZ-N0mcEcM	2024-03-20 10:09:23	7098584fdab4256a65c6344f69c8e9cdb3b021831b1e3c0a3ce87a17728002af
UCFVeNAefgn9rVdnY5gs2ogw	탐사보도 세븐	_KZ-N0mcEcM	2024-03-22 19:47:41	76935178f41bc58ab645b12f799084c28696a3f35c6d2e80ca0e843d41c66eb7
UCFVeNAefgn9rVdnY5gs2ogw	탐사보도 세븐	_KZ-N0mcEcM	2024-03-20 07:19:51	04a6be9e7ae4167d5ec0a84685ee001927e24c7043caa4e26f0ffd562a2841ff
UCFVeNAefgn9rVdnY5gs2ogw	탐사보도 세븐	_KZ-N0mcEcM	2024-03-19 23:56:43	070db54348a2972db316a418a1eb491534b9cafb302fad12950c7afc59923bee
UCFVeNAefgn9rVdnY5gs2ogw	탐사보도 세븐	_KZ-N0mcEcM	2024-03-18 12:44:17	fdf5ef02825f405260e43f15611d3e01d0bb459cc18ddb34619fa6e971db3804
UCFVeNAefgn9rVdnY5gs2ogw	탐사보도 세븐	_KZ-N0mcEcM	2024-03-22 19:48:36	76935178f41bc58ab645b12f799084c28696a3f35c6d2e80ca0e843d41c66eb7
UCFVeNAefgn9rVdnY5gs2ogw	탐사보도 세븐	_KZ-N0mcEcM	2024-07-05 16:50:19	c07fabbf02de13b3c26ab147dfdff2eac6060c3787ecc19de47a6b2b1ff8ddd4
UCFVeNAefgn9rVdnY5gs2ogw	탐사보도 세븐	_KZ-N0mcEcM	2024-03-17 11:44:07	0d15889255da22a27f175dbf95e7d115eb6c583aa9422b667b063b180fd1a0f7
UCFVeNAefgn9rVdnY5gs2ogw	탐사보도 세븐	_KZ-N0mcEcM	2024-03-16 22:40:00	31d09b65141f9e35b4cf6273f5427b9671b37f146569b22d8381b93a57320a47
UCFVeNAefgn9rVdnY5gs2ogw	탐사보도 세븐	_KZ-N0mcEcM	2024-03-16 15:06:02	ad3d792385b1b8729428e3d2e5c357998d5a0288fca1870d417937992685047f
UCFVeNAefgn9rVdnY5gs2ogw	탐사보도 세븐	_KZ-N0mcEcM	2024-03-16 14:44:20	567ec5d5bc77e7059199b2e73e02efb848f4b829e6ac264a90030db6d64a401c
UCFVeNAefgn9rVdnY5gs2ogw	탐사보도 세븐	_KZ-N0mcEcM	2024-03-15 21:02:47	e7b4f7af8ad137957102879a84dfc0caeb252dea094ab063af0ea69ce4217601
UCFVeNAefgn9rVdnY5gs2ogw	탐사보도 세븐	_KZ-N0mcEcM	2024-03-15 13:17:36	9b18b8ba2aeb0d228010b2cdb5f003719dee1b521bb6d2765254cf164db5cf9a
UCFVeNAefgn9rVdnY5gs2ogw	탐사보도 세븐	_KZ-N0mcEcM	2024-03-15 10:36:04	b9d69b1227f648a81d580b5b09a28d635c9a1c3f7965329b75a456437b6aa3fc
UCFVeNAefgn9rVdnY5gs2ogw	탐사보도 세븐	_KZ-N0mcEcM	2024-03-14 22:04:47	1ea5bb1c62f26d37aab88dc7a132a69a769bdcb8c16b64bb342beeeecda3c2f4
UCFVeNAefgn9rVdnY5gs2ogw	탐사보도 세븐	_KZ-N0mcEcM	2024-03-14 21:35:18	44ec31548458fb9ff6006a9a85de2cc26820c60a097afc629b0c7e216a6af6cf
UCFVeNAefgn9rVdnY5gs2ogw	탐사보도 세븐	_KZ-N0mcEcM	2024-03-14 13:55:11	ef183836cdb28bb175c96ee2ac8f56b9d513725c21f8d7b326debcd73fb5245b
UCFVeNAefgn9rVdnY5gs2ogw	탐사보도 세븐	_KZ-N0mcEcM	2024-03-14 08:59:05	e16a68b88302edf82b23e8bfe2a8ec1b250da75df79b861b73c5a4d45677410e
UCFVeNAefgn9rVdnY5gs2ogw	탐사보도 세븐	_KZ-N0mcEcM	2024-03-14 06:07:09	3dfe470c82d7eddfe71f28eccb7cf644b29e307bbbc7d6dd35253ab12d948c93
UCFVeNAefgn9rVdnY5gs2ogw	탐사보도 세븐	_KZ-N0mcEcM	2024-03-13 19:18:44	8d46ee536e7db29a00c1ab9005d18e913d728ed3d65b8dd9a40ade583e5e626f
UCFVeNAefgn9rVdnY5gs2ogw	탐사보도 세븐	_KZ-N0mcEcM	2024-03-13 04:47:57	ef274f8e7f163c537a1b8425f92cc9ae36f8d5884fc6f53d10b43bdd03c9cf68
UCFVeNAefgn9rVdnY5gs2ogw	탐사보도 세븐	_KZ-N0mcEcM	2024-03-12 23:40:48	a32ce3ac6932fbbfd995780099bb70a24f66a4223cd50dcde2b7cd41161cdc18
UCFVeNAefgn9rVdnY5gs2ogw	탐사보도 세븐	_KZ-N0mcEcM	2024-03-12 16:18:19	67619bb97461dfac867b4542b5fe84861b88dbcd7b0a5178ef32921be31b6abf
UCFVeNAefgn9rVdnY5gs2ogw	탐사보도 세븐	_KZ-N0mcEcM	2024-03-12 13:14:37	6091be6fe3f1b727e5043ff8882bb39149c56a5671c7a92d0239426115f9ca74
UCFVeNAefgn9rVdnY5gs2ogw	탐사보도 세븐	_KZ-N0mcEcM	2024-03-12 08:53:02	777cab256d5220fe6519d06842a7c9370497869ba8ed2d557bb1c7a08e542780
UCFVeNAefgn9rVdnY5gs2ogw	탐사보도 세븐	_KZ-N0mcEcM	2024-03-12 08:51:56	777cab256d5220fe6519d06842a7c9370497869ba8ed2d557bb1c7a08e542780
UCFVeNAefgn9rVdnY5gs2ogw	탐사보도 세븐	_KZ-N0mcEcM	2024-03-12 08:49:25	777cab256d5220fe6519d06842a7c9370497869ba8ed2d557bb1c7a08e542780
UCFVeNAefgn9rVdnY5gs2ogw	탐사보도 세븐	_KZ-N0mcEcM	2024-03-12 08:48:34	777cab256d5220fe6519d06842a7c9370497869ba8ed2d557bb1c7a08e542780
UCFVeNAefgn9rVdnY5gs2ogw	탐사보도 세븐	_KZ-N0mcEcM	2024-03-12 04:25:35	cefcb382c7c0daf59de294493cfbad0bd01d7977ca3edff64c10aafa767d8113
UCFVeNAefgn9rVdnY5gs2ogw	탐사보도 세븐	_KZ-N0mcEcM	2024-03-11 08:20:46	5fbaeda4a59c2082949aaca05767ea29f39d250a0ea50cf19b37dff4cdf8a840
UCFVeNAefgn9rVdnY5gs2ogw	탐사보도 세븐	_KZ-N0mcEcM	2024-03-10 14:52:07	2467d332c4aca5589bc232f62c3661fd97b7de9be6424dec9acdfdb6fea54d94
UCFVeNAefgn9rVdnY5gs2ogw	탐사보도 세븐	_KZ-N0mcEcM	2024-03-10 08:53:06	133195b0bf716461f73daf58d18ff9e1b65c4402bda76eb9ae5b3962f7a6b0ba
UCFVeNAefgn9rVdnY5gs2ogw	탐사보도 세븐	_KZ-N0mcEcM	2024-03-10 08:10:58	33f6abc3b7d25092198269930dd9e226cff2df94a1ebbfc291a56dc8dba09af2
UCFVeNAefgn9rVdnY5gs2ogw	탐사보도 세븐	_KZ-N0mcEcM	2024-03-10 08:02:19	fe1839957a333ef92d6eff4f0cfbcc458e6ed8505dc04bd8480a9d653abc054f
UCFVeNAefgn9rVdnY5gs2ogw	탐사보도 세븐	_KZ-N0mcEcM	2024-03-09 10:03:49	a850f79773523da449710c069c14d23cb3c6c63cd297ae608220da8c48851928
UCFVeNAefgn9rVdnY5gs2ogw	탐사보도 세븐	_KZ-N0mcEcM	2024-04-30 12:47:53	313fb03157aee353220c6bc26b5ce6e9b40b1e0b215333c0ebb22ce9b446b6e8
UCFVeNAefgn9rVdnY5gs2ogw	탐사보도 세븐	_KZ-N0mcEcM	2024-03-08 18:01:11	6a15a692816ba728cc869b1a01245801b3f19b0e37229f72c94421af8269b528
UCFVeNAefgn9rVdnY5gs2ogw	탐사보도 세븐	_KZ-N0mcEcM	2024-03-08 14:00:37	66669a14546f81afb7e788fadb6260b82bda1508af2687f91b7d77972b83b56a
UCFVeNAefgn9rVdnY5gs2ogw	탐사보도 세븐	_KZ-N0mcEcM	2024-03-08 13:15:23	ecf2cb45bb139e0d474f6afd89462120908a28cd8555df14f7a14fa9b0f4dfbf
UCFVeNAefgn9rVdnY5gs2ogw	탐사보도 세븐	_KZ-N0mcEcM	2024-03-08 07:48:10	5b939c0e2679fe5e6ef5bb8232cf59b31f0557524601bc72c32eed95ebcea3bd
UCFVeNAefgn9rVdnY5gs2ogw	탐사보도 세븐	_KZ-N0mcEcM	2024-03-08 01:10:05	4b2449546a05a6ac665f7bc08bc9aae9d41562b7a46ea1da953c0ae7ddec5258
UCFVeNAefgn9rVdnY5gs2ogw	탐사보도 세븐	_KZ-N0mcEcM	2024-03-07 17:27:20	ea0b3b57f124ecd04a0181e83beec93cc381477a9d9f3003c807049f5d6e77c4
UCFVeNAefgn9rVdnY5gs2ogw	탐사보도 세븐	_KZ-N0mcEcM	2024-03-07 06:44:32	df9f2905ccaff57b1d08aabf25d5bf2f74b5e9a0d0e6ae0fb1a7b09793135be7
UCFVeNAefgn9rVdnY5gs2ogw	탐사보도 세븐	_KZ-N0mcEcM	2024-03-06 08:23:09	a9c8dbb9e948198e710f84232d520e2d81267a8a6962ae65fdd313dec27104f3
UCFVeNAefgn9rVdnY5gs2ogw	탐사보도 세븐	_KZ-N0mcEcM	2024-03-05 14:40:14	cdcca7c085986607258facafe73caa9ebc602ac26a61ce046d83b5e7ae725540
UCFVeNAefgn9rVdnY5gs2ogw	탐사보도 세븐	_KZ-N0mcEcM	2024-03-05 12:25:08	3c896083eff610c58f0500e20c2c8ea7a0418481d6e158850a5a7ae88066e7e5
UCFVeNAefgn9rVdnY5gs2ogw	탐사보도 세븐	_KZ-N0mcEcM	2024-03-05 03:04:18	92bc5838cadad08974724d783f49519ab03f26cbca4733c1a4e6e9e1a30a3bde
UCFVeNAefgn9rVdnY5gs2ogw	탐사보도 세븐	_KZ-N0mcEcM	2024-03-04 16:21:06	54c73237e5301460b848b47e82e5481a5ff0d185fbfc81c93f82b4c7e11f591a
UCFVeNAefgn9rVdnY5gs2ogw	탐사보도 세븐	_KZ-N0mcEcM	2024-03-04 16:18:44	54c73237e5301460b848b47e82e5481a5ff0d185fbfc81c93f82b4c7e11f591a
UCFVeNAefgn9rVdnY5gs2ogw	탐사보도 세븐	_KZ-N0mcEcM	2024-03-03 09:50:19	62771864306d0f767055da391c19b478dd0dbd0210fc94c287b3deec0e557feb
UCFVeNAefgn9rVdnY5gs2ogw	탐사보도 세븐	_KZ-N0mcEcM	2024-03-03 09:40:54	37a404c1678f3b977f53e228253bad5ee876139f2593a8aa41f5a6626e003cb2
UCFVeNAefgn9rVdnY5gs2ogw	탐사보도 세븐	_KZ-N0mcEcM	2024-03-03 09:40:05	52b2f7dfd8a549e881431244c9491d07d85ad4d0f354ecb948400ef02b8c5611
UCFVeNAefgn9rVdnY5gs2ogw	탐사보도 세븐	_KZ-N0mcEcM	2024-03-03 08:58:10	4562123689c0a495a6756509a17b1b7c30f092842c1bcc77f4a2eb274cc51473
UCFVeNAefgn9rVdnY5gs2ogw	탐사보도 세븐	_KZ-N0mcEcM	2024-03-03 00:44:57	6b0d4da1ac9d59dfee022a7715a56a6c5b0993d190c9a02d85bdb6a1076146ce
UCFVeNAefgn9rVdnY5gs2ogw	탐사보도 세븐	_KZ-N0mcEcM	2024-03-02 12:58:20	66675cdcc3cfba0bd37e5929a76fd68c3bf2ec32da5efed3a6ec3fef55d47c82
UCFVeNAefgn9rVdnY5gs2ogw	탐사보도 세븐	_KZ-N0mcEcM	2024-03-02 10:53:19	51cdaea1e91471323c9e3675872bd3a74b35022e56e7bdde3b1215ecacf10dbd
UCFVeNAefgn9rVdnY5gs2ogw	탐사보도 세븐	_KZ-N0mcEcM	2024-03-01 12:24:19	25080b76959030d9f9cc25851968e9e5e69f3d9c471ddc5295eaa7e5ffdb6e83
UCFVeNAefgn9rVdnY5gs2ogw	탐사보도 세븐	_KZ-N0mcEcM	2024-03-01 09:54:19	fbd3b216af50f28d78cc34c74898ccc7340b06bb8f15fd94354adb30ff9fcd3e
UCFVeNAefgn9rVdnY5gs2ogw	탐사보도 세븐	_KZ-N0mcEcM	2024-02-29 10:57:54	5f3c010ee036f08a081b926cc3a1e9ca8738656cdb0ab1c4528ab34c74969ab0
UCFVeNAefgn9rVdnY5gs2ogw	탐사보도 세븐	_KZ-N0mcEcM	2024-02-29 01:14:24	7d02494440e8f7b639ff049f365b86b00e9d5224a0e9dcad7e79c4424d3b4c8f
UCFVeNAefgn9rVdnY5gs2ogw	탐사보도 세븐	_KZ-N0mcEcM	2024-02-28 20:01:21	6362478b8691420fb40ba491d9efd1c783e062cda3e35f27b5010ebf2a5496be
UCFVeNAefgn9rVdnY5gs2ogw	탐사보도 세븐	_KZ-N0mcEcM	2024-02-26 18:38:53	804570cafd132d30517ea8a5630c8e0bfb21444b349c6ff3f87f3588e508e6cc
UCFVeNAefgn9rVdnY5gs2ogw	탐사보도 세븐	_KZ-N0mcEcM	2024-02-26 05:07:34	3f25fe03a46e78506a03f8c4660563fbb6559ce6834bd89f3d72962915b46e83
UCFVeNAefgn9rVdnY5gs2ogw	탐사보도 세븐	_KZ-N0mcEcM	2024-02-26 01:39:36	820512d79280421df0a34f5aee81ee071204fba39e54e5d0b025d8c3d839d460
UCFVeNAefgn9rVdnY5gs2ogw	탐사보도 세븐	_KZ-N0mcEcM	2024-02-25 14:19:48	46a4b599f01d4b3522b288313ed01eb3498d58a4d3170e56001f2ff2aee87af7
UCFVeNAefgn9rVdnY5gs2ogw	탐사보도 세븐	_KZ-N0mcEcM	2024-02-23 08:02:31	8b588d9ccc32681faecef535ac55a792c28f3c544366a0eda59281a468ae5a62
UCFVeNAefgn9rVdnY5gs2ogw	탐사보도 세븐	_KZ-N0mcEcM	2024-02-23 03:35:00	b760329906e022f4a7815b51a0f0d3a1dc84948f2e3821e53e9f60b906487642
UCFVeNAefgn9rVdnY5gs2ogw	탐사보도 세븐	_KZ-N0mcEcM	2024-02-22 03:57:37	fb2904f7e56a9781b1fcfe73d42e099c22dcb063198f6636a0e549907cce63ae
UCFVeNAefgn9rVdnY5gs2ogw	탐사보도 세븐	_KZ-N0mcEcM	2024-02-21 13:01:10	d8a6a5b7556194609482968ae8e0133ef26a1c42e0574aa7ae565f73c2796491
UCFVeNAefgn9rVdnY5gs2ogw	탐사보도 세븐	_KZ-N0mcEcM	2024-02-21 13:00:54	d8a6a5b7556194609482968ae8e0133ef26a1c42e0574aa7ae565f73c2796491
UCFVeNAefgn9rVdnY5gs2ogw	탐사보도 세븐	_KZ-N0mcEcM	2024-02-21 13:00:36	d8a6a5b7556194609482968ae8e0133ef26a1c42e0574aa7ae565f73c2796491
UCFVeNAefgn9rVdnY5gs2ogw	탐사보도 세븐	_KZ-N0mcEcM	2024-02-29 10:59:40	5f3c010ee036f08a081b926cc3a1e9ca8738656cdb0ab1c4528ab34c74969ab0
UCFVeNAefgn9rVdnY5gs2ogw	탐사보도 세븐	_KZ-N0mcEcM	2024-02-20 09:42:13	a207e998a89942616d526e79d7a9b7af18f265f9227d491cc76108e97a88d9d7
UCFVeNAefgn9rVdnY5gs2ogw	탐사보도 세븐	_KZ-N0mcEcM	2024-02-20 02:51:29	7baa9ebcd34bd26949f2734ef4e932f7c1e822646b20eb615a46e09580da654a
UCFVeNAefgn9rVdnY5gs2ogw	탐사보도 세븐	_KZ-N0mcEcM	2024-02-17 03:33:33	3b8a098d2eeec03963444442ce4f92d240ee4f87f001765271dc1376fd6f94e0
UCFVeNAefgn9rVdnY5gs2ogw	탐사보도 세븐	_KZ-N0mcEcM	2024-02-14 05:55:17	c44d6d24cb97a9437bd1dcc8958f9c7702c11b32b8bde3cc412ca0150822b59d
UCFVeNAefgn9rVdnY5gs2ogw	탐사보도 세븐	_KZ-N0mcEcM	2024-02-16 04:38:47	884ec6754d7483aa09306aa532fbf73792dc309008790ce401dda502814f9dc5
UCFVeNAefgn9rVdnY5gs2ogw	탐사보도 세븐	_KZ-N0mcEcM	2024-08-21 10:52:46	399b54c08230f54d9ea40148e84a61c4c7ec6a8fac900bd7b6965750789a2320
UCFVeNAefgn9rVdnY5gs2ogw	탐사보도 세븐	_KZ-N0mcEcM	2024-02-14 00:50:03	f037e4887a956b3aa1b31faf947e491acd59859d0bcf06dc426eda33d267fce1
UCFVeNAefgn9rVdnY5gs2ogw	탐사보도 세븐	_KZ-N0mcEcM	2024-02-12 13:09:28	553493698564373192b6d23c8a630ea7ff747d313f818e6f2402f0e012a6f0f9
UCFVeNAefgn9rVdnY5gs2ogw	탐사보도 세븐	_KZ-N0mcEcM	2024-02-12 02:07:22	d350abfc0750a7093656f878b5407f740d814c78449d17a808b2a1a4702739b0
UCFVeNAefgn9rVdnY5gs2ogw	탐사보도 세븐	_KZ-N0mcEcM	2024-02-12 01:57:56	d350abfc0750a7093656f878b5407f740d814c78449d17a808b2a1a4702739b0
UCFVeNAefgn9rVdnY5gs2ogw	탐사보도 세븐	_KZ-N0mcEcM	2024-02-11 16:23:34	ffd10ef4cc6836860deb7ae8591813c940b330562945a44a543ac204cd498dd2
UCFVeNAefgn9rVdnY5gs2ogw	탐사보도 세븐	_KZ-N0mcEcM	2024-02-11 07:17:18	eee14f6d3a9fcbc3d2d63171d36c94987d101486869bfcec5ead46cd24c28319
UCFVeNAefgn9rVdnY5gs2ogw	탐사보도 세븐	_KZ-N0mcEcM	2024-02-11 02:32:54	511205adceba47a2bd450d7f322ebf602a1112f9d41e8a178ad7f6bb3ba1d0f3
UCFVeNAefgn9rVdnY5gs2ogw	탐사보도 세븐	_KZ-N0mcEcM	2024-02-10 13:46:13	f70785b28f46c894b771888dc505d5bc3e7534a300f50f770d884be99cccf233
UCFVeNAefgn9rVdnY5gs2ogw	탐사보도 세븐	_KZ-N0mcEcM	2024-02-09 13:41:10	f22def75e0dc9c5c8654c00fe054beb4daeb21ee78233439b3f9ba75437b1933
UCFVeNAefgn9rVdnY5gs2ogw	탐사보도 세븐	_KZ-N0mcEcM	2024-02-09 11:55:26	332050f90229669806a42108270e1e3bee6601b8c95cbd1b679df31431b5168d
UCFVeNAefgn9rVdnY5gs2ogw	탐사보도 세븐	_KZ-N0mcEcM	2024-02-09 11:47:30	332050f90229669806a42108270e1e3bee6601b8c95cbd1b679df31431b5168d
UCFVeNAefgn9rVdnY5gs2ogw	탐사보도 세븐	_KZ-N0mcEcM	2024-02-09 06:50:45	19459f4a187bad3c6c12b50c28191a7c1a652f7b4034c11c749a1f250fbca17c
UCFVeNAefgn9rVdnY5gs2ogw	탐사보도 세븐	_KZ-N0mcEcM	2024-02-08 19:56:57	8432745209490cda0852cc4a2e7fc143aa9b7dd66757a6370ea06ba3065a80da
UCFVeNAefgn9rVdnY5gs2ogw	탐사보도 세븐	_KZ-N0mcEcM	2024-02-08 19:41:07	bffb8980bfbd8c1d7ddfaabf37354973175c4e11621521a798b9894025257712
UCFVeNAefgn9rVdnY5gs2ogw	탐사보도 세븐	_KZ-N0mcEcM	2024-02-08 18:53:33	b2547411a621c49e12441f604bba76e048fceb5b27fb276a21429c4a944fa141
UCFVeNAefgn9rVdnY5gs2ogw	탐사보도 세븐	_KZ-N0mcEcM	2024-02-08 07:24:34	9b4718c1b95bdbc39133d427ebf39e9d0a370b88a2a0cc288be8f0ad2151839e
UCFVeNAefgn9rVdnY5gs2ogw	탐사보도 세븐	_KZ-N0mcEcM	2024-02-08 06:58:11	0cf389b246a77ce1f0143ce349e3c7fd4ff9b0287a9419098ea8502c4b96b01c
UCFVeNAefgn9rVdnY5gs2ogw	탐사보도 세븐	_KZ-N0mcEcM	2024-02-08 06:53:26	020fb0f9a5497fe781ae0e03e063d404553e613dc58472fe2456aa6488468a66
UCFVeNAefgn9rVdnY5gs2ogw	탐사보도 세븐	_KZ-N0mcEcM	2024-02-07 13:32:16	7e2abf263be36f91624e3967aa7936c0b6381cdd5f8d9635c875490ea9eb460e
UCFVeNAefgn9rVdnY5gs2ogw	탐사보도 세븐	_KZ-N0mcEcM	2024-02-06 16:12:08	56f66dedccc47229acca3311e5104d75c98dcd7d58d00c421d887687a1a095a8
UCFVeNAefgn9rVdnY5gs2ogw	탐사보도 세븐	_KZ-N0mcEcM	2024-02-06 14:24:25	63691437ddbce07969eae05d99ec130f4a6bf9603f0d0a8864de51334b3e7c91
UCFVeNAefgn9rVdnY5gs2ogw	탐사보도 세븐	_KZ-N0mcEcM	2024-02-06 09:25:43	5e3ec961dd81128d0f8184836937fc8202f753f0675cb30b8364ea06aaea0de7
UCFVeNAefgn9rVdnY5gs2ogw	탐사보도 세븐	_KZ-N0mcEcM	2024-02-06 00:13:19	144bbf9b1bfe44e5d2d2003bd85f533484c1be5227ecf4415b679e4dd44d723e
UCFVeNAefgn9rVdnY5gs2ogw	탐사보도 세븐	_KZ-N0mcEcM	2024-02-09 11:50:16	332050f90229669806a42108270e1e3bee6601b8c95cbd1b679df31431b5168d
UCFVeNAefgn9rVdnY5gs2ogw	탐사보도 세븐	_KZ-N0mcEcM	2024-03-21 05:54:55	4f653241a6e8c5558d1321cb1855e89ef76ee1a5e6bc95102f879c72deb2ea97
UCFVeNAefgn9rVdnY5gs2ogw	탐사보도 세븐	_KZ-N0mcEcM	2024-06-10 05:34:58	90baf2ea36cfbab58eb7e88f4a75a89801993499ae3354aaf831cf452f78f7d4
UCFVeNAefgn9rVdnY5gs2ogw	탐사보도 세븐	_KZ-N0mcEcM	2024-02-05 01:55:17	25c09ad87cb6dd85653ac682506d6556b249332effdbd675394ffda4a7712d79
UCFVeNAefgn9rVdnY5gs2ogw	탐사보도 세븐	_KZ-N0mcEcM	2024-02-04 18:53:45	75724df727046694b4aa753f8a1598c25333770d3446a6a1c19e2f86d5e906c1
UCFVeNAefgn9rVdnY5gs2ogw	탐사보도 세븐	_KZ-N0mcEcM	2024-02-04 11:23:58	9d7cfc5b09ea4f0cb34e53c3118de668c2d266185ee0f8bea6babeb68f4840cc
UCFVeNAefgn9rVdnY5gs2ogw	탐사보도 세븐	_KZ-N0mcEcM	2024-02-04 04:10:02	b7c6869a8f3131a85ff24e5f39bbc887bbea3986d491beaa18a773178cc0ef1f
UCFVeNAefgn9rVdnY5gs2ogw	탐사보도 세븐	_KZ-N0mcEcM	2024-02-04 02:48:23	c0ce8c234dd878ab313f41ec36c7197366a7286f28a51e4c6e58df18f0c6d96d
UCFVeNAefgn9rVdnY5gs2ogw	탐사보도 세븐	_KZ-N0mcEcM	2024-02-05 10:40:38	059c5553c387667f3cdbfe09ad8a5361d5943c3ead9171ce3f550a9d4577d468
UCFVeNAefgn9rVdnY5gs2ogw	탐사보도 세븐	_KZ-N0mcEcM	2024-02-07 17:00:28	795b2be2040e7e6370f26bda686bf4595a61b34ae14bc1a3e5d36eb888daef56
UCFVeNAefgn9rVdnY5gs2ogw	탐사보도 세븐	_KZ-N0mcEcM	2024-02-08 04:41:39	c0ce8c234dd878ab313f41ec36c7197366a7286f28a51e4c6e58df18f0c6d96d
UCFVeNAefgn9rVdnY5gs2ogw	탐사보도 세븐	_KZ-N0mcEcM	2024-02-09 11:51:31	332050f90229669806a42108270e1e3bee6601b8c95cbd1b679df31431b5168d
UCFVeNAefgn9rVdnY5gs2ogw	탐사보도 세븐	_KZ-N0mcEcM	2024-02-11 12:31:34	17ee472c65369e1f923dbdb5cd62d1ab75d3781a69fa1adaf11ce0f42c1acef6
UCFVeNAefgn9rVdnY5gs2ogw	탐사보도 세븐	_KZ-N0mcEcM	2024-02-04 01:53:53	8ec99d63ce5a8c021d6aa5a3a37edea6dca5799622fab73e7fdfcd2f4cdfab35
UCFVeNAefgn9rVdnY5gs2ogw	탐사보도 세븐	_KZ-N0mcEcM	2024-02-03 07:07:10	104bce19dca25e5413db46107851a9415db7ab363a4eec9bceba440c98efb836
UCFVeNAefgn9rVdnY5gs2ogw	탐사보도 세븐	_KZ-N0mcEcM	2024-02-02 11:41:33	d1e804b2bcdede933c18c4920613df4582f1ef142b011b5827b647b09a3dd788
UCFVeNAefgn9rVdnY5gs2ogw	탐사보도 세븐	_KZ-N0mcEcM	2024-02-02 03:11:17	e0c35e6a487bab584b7421d97701ecc21cdbeeb0b49f48b5802e6d4394b4e0de
UCFVeNAefgn9rVdnY5gs2ogw	탐사보도 세븐	_KZ-N0mcEcM	2024-02-02 00:36:26	1ecf1ec447da9110323ea5feba9346a22c8add05cf44ecf91b9d6ba7dbe6bb7f
UCFVeNAefgn9rVdnY5gs2ogw	탐사보도 세븐	_KZ-N0mcEcM	2024-02-01 22:41:05	e42f402dd8fd9155fd44b827111fbb96e43598a0d7f83239fed35305d7950069
UCFVeNAefgn9rVdnY5gs2ogw	탐사보도 세븐	_KZ-N0mcEcM	2024-02-01 05:59:14	d1d20471c50e364ab9003b3a571877636566984993472b2f71facf271f5caa32
UCFVeNAefgn9rVdnY5gs2ogw	탐사보도 세븐	_KZ-N0mcEcM	2024-02-01 00:58:47	2565b20a3a04ef565c0b3b102c748b55a5ecd0f697b2c3f87cfba28bbbb8e424
UCFVeNAefgn9rVdnY5gs2ogw	탐사보도 세븐	_KZ-N0mcEcM	2024-01-31 15:13:05	143f7abf2706a8633676e61384d04b4173c6248749b12fa9c904274f74c5fe33
UCFVeNAefgn9rVdnY5gs2ogw	탐사보도 세븐	_KZ-N0mcEcM	2024-01-31 15:10:19	143f7abf2706a8633676e61384d04b4173c6248749b12fa9c904274f74c5fe33
UCFVeNAefgn9rVdnY5gs2ogw	탐사보도 세븐	_KZ-N0mcEcM	2024-01-31 12:03:25	8ec29473740295541878d849601ca89aba10d16d13c6887d35e3031fadb3baab
UCFVeNAefgn9rVdnY5gs2ogw	탐사보도 세븐	_KZ-N0mcEcM	2024-01-28 16:27:10	73aa764732110386c444c5347a81cd471ab068af0aed6ab7daab1b470492815d
UCFVeNAefgn9rVdnY5gs2ogw	탐사보도 세븐	_KZ-N0mcEcM	2024-01-28 13:32:30	9c0786540afb463c7be8d9969e8e4ab99c35ac1a151812c2443b281a5ae42325
UCFVeNAefgn9rVdnY5gs2ogw	탐사보도 세븐	_KZ-N0mcEcM	2024-01-27 09:05:14	90b10bb558e6a5aa80f5227db1d86d089531289308f86476182310ca2c9b1421
UCFVeNAefgn9rVdnY5gs2ogw	탐사보도 세븐	_KZ-N0mcEcM	2024-01-27 02:40:05	6541948836518fe557193aedb0092f6bdfbaeccf618bfe9e686bef6c49107351
UCFVeNAefgn9rVdnY5gs2ogw	탐사보도 세븐	_KZ-N0mcEcM	2024-01-27 12:26:39	c762700760c0437657ce3c3f1a0c3c905fa62e669495633697e61e12416e1d8d
UCFVeNAefgn9rVdnY5gs2ogw	탐사보도 세븐	_KZ-N0mcEcM	2024-02-07 16:12:16	4b4b2658addf2a51d3a26290922cefc4b683b8481baad11449ace6da33c47b5d
UCFVeNAefgn9rVdnY5gs2ogw	탐사보도 세븐	_KZ-N0mcEcM	2024-02-09 11:53:44	332050f90229669806a42108270e1e3bee6601b8c95cbd1b679df31431b5168d
UCFVeNAefgn9rVdnY5gs2ogw	탐사보도 세븐	_KZ-N0mcEcM	2024-01-26 06:17:05	932011176406f286760e0b4e510a0461fcc7de2049fde83049affb3ed713527f
UCFVeNAefgn9rVdnY5gs2ogw	탐사보도 세븐	_KZ-N0mcEcM	2024-02-07 15:42:16	4b4b2658addf2a51d3a26290922cefc4b683b8481baad11449ace6da33c47b5d
UCFVeNAefgn9rVdnY5gs2ogw	탐사보도 세븐	_KZ-N0mcEcM	2024-01-26 06:02:57	932011176406f286760e0b4e510a0461fcc7de2049fde83049affb3ed713527f
UCFVeNAefgn9rVdnY5gs2ogw	탐사보도 세븐	_KZ-N0mcEcM	2024-02-07 16:15:06	4b4b2658addf2a51d3a26290922cefc4b683b8481baad11449ace6da33c47b5d
UCFVeNAefgn9rVdnY5gs2ogw	탐사보도 세븐	_KZ-N0mcEcM	2024-02-09 11:54:35	332050f90229669806a42108270e1e3bee6601b8c95cbd1b679df31431b5168d
UCFVeNAefgn9rVdnY5gs2ogw	탐사보도 세븐	_KZ-N0mcEcM	2024-02-09 21:50:58	895acdaf9f26c55288b1699c999199742253a8b69dd0467dc97835ebe3d2348d
UCFVeNAefgn9rVdnY5gs2ogw	탐사보도 세븐	_KZ-N0mcEcM	2024-01-25 09:03:00	63c8248b4fb37ca35fad3d41bdea7118be384a80c6710012b8ece0ffa86c80e4
UCFVeNAefgn9rVdnY5gs2ogw	탐사보도 세븐	_KZ-N0mcEcM	2024-01-24 16:35:18	c742636d0a83a792fc8e4ee78de4f1a9aefb79f12f5cde81c995888933b6737c
UCFVeNAefgn9rVdnY5gs2ogw	탐사보도 세븐	_KZ-N0mcEcM	2024-01-24 06:47:02	8d666b908487686789deb2dfc5aad62ab1fe33f1cdf69dff4c7735362d7de72d
UCFVeNAefgn9rVdnY5gs2ogw	탐사보도 세븐	_KZ-N0mcEcM	2024-01-23 11:56:41	96762a39a93ce712c0fbfaaea0dc9aaefe2c6ded02fb3d6c37c9dc6e980edab7
UCFVeNAefgn9rVdnY5gs2ogw	탐사보도 세븐	_KZ-N0mcEcM	2024-01-22 11:02:35	df849b017b39ec011cc39c5f3bf458f2b0d6378cdcf30c18a40464894c1b4183
UCFVeNAefgn9rVdnY5gs2ogw	탐사보도 세븐	_KZ-N0mcEcM	2024-01-22 11:00:27	df849b017b39ec011cc39c5f3bf458f2b0d6378cdcf30c18a40464894c1b4183
UCFVeNAefgn9rVdnY5gs2ogw	탐사보도 세븐	_KZ-N0mcEcM	2024-07-05 16:56:51	c07fabbf02de13b3c26ab147dfdff2eac6060c3787ecc19de47a6b2b1ff8ddd4
UCFVeNAefgn9rVdnY5gs2ogw	탐사보도 세븐	_KZ-N0mcEcM	2024-01-22 08:22:15	f3fdc50a81e6b51ff2df4df59440d9d2f064186725dde768a9e122b34e735e9c
UCFVeNAefgn9rVdnY5gs2ogw	탐사보도 세븐	_KZ-N0mcEcM	2024-01-21 15:54:59	d68688b801c37f27d5182d3e5b862122730d0946d406f82e6727b4ec9a284f44
UCFVeNAefgn9rVdnY5gs2ogw	탐사보도 세븐	_KZ-N0mcEcM	2024-01-21 10:10:57	d6bc24f980a5b6019965e7b451acf4aebbeee45cd5aad7e57fab2c0365766e2e
UCFVeNAefgn9rVdnY5gs2ogw	탐사보도 세븐	_KZ-N0mcEcM	2024-01-20 18:54:35	cc5a93a67e92dda8b076e421acd9a9ac4a9d1b576d736239e33656582e667762
UCFVeNAefgn9rVdnY5gs2ogw	탐사보도 세븐	_KZ-N0mcEcM	2024-01-19 20:23:18	93c02d047063c6b4f429aa56750f978d9198d30fbcf803ea76f22d4411c83633
UCFVeNAefgn9rVdnY5gs2ogw	탐사보도 세븐	_KZ-N0mcEcM	2024-01-19 19:22:31	8b7ac18c51c91fa4683f52fa0227bee89a73d5eb5dc4f52cb371b9c17e2825c0
UCFVeNAefgn9rVdnY5gs2ogw	탐사보도 세븐	_KZ-N0mcEcM	2024-01-19 07:36:28	2449f8d76672d4391aa94b620fdf86d9251f65590a3a8a28f2269cd0ad79f3e0
UCFVeNAefgn9rVdnY5gs2ogw	탐사보도 세븐	_KZ-N0mcEcM	2024-07-05 16:31:49	c07fabbf02de13b3c26ab147dfdff2eac6060c3787ecc19de47a6b2b1ff8ddd4
UCFVeNAefgn9rVdnY5gs2ogw	탐사보도 세븐	_KZ-N0mcEcM	2024-01-19 05:35:23	2bba17290915de93f020e5fbea34c768c1dac060ea228e5ce4bc78d34dfd10c0
UCFVeNAefgn9rVdnY5gs2ogw	탐사보도 세븐	_KZ-N0mcEcM	2024-01-18 14:56:24	97ba2db9bc0db372a11ab58bfdd6190a2b248abb2db00df91f2948370028fb5d
UCFVeNAefgn9rVdnY5gs2ogw	탐사보도 세븐	_KZ-N0mcEcM	2024-01-18 12:42:22	fd698af44dee12ae8443619b5a560d05f195b6d41eb6a5bf3eb2aacfc1d5027b
UCFVeNAefgn9rVdnY5gs2ogw	탐사보도 세븐	_KZ-N0mcEcM	2024-01-17 10:46:51	6e95e115587d732c4e5e05e81838d8b425faa2f53b50679cbf905df378178688
UCFVeNAefgn9rVdnY5gs2ogw	탐사보도 세븐	_KZ-N0mcEcM	2024-01-17 01:02:55	ec30dc0e8edb8539520056aefce3f6fc59bfbbc1d7e44090f662e4053ee8d9e4
UCFVeNAefgn9rVdnY5gs2ogw	탐사보도 세븐	_KZ-N0mcEcM	2024-01-16 15:10:02	a0872e93653d5ef7e9a6ed211d321c62f92eefe3305079282288e5a332c1471d
UCFVeNAefgn9rVdnY5gs2ogw	탐사보도 세븐	_KZ-N0mcEcM	2024-01-16 13:28:05	0d0e3cbd67b0003e011293e9e6ef02a9e630a8c9775e00d631979d4d18acb6fc
UCFVeNAefgn9rVdnY5gs2ogw	탐사보도 세븐	_KZ-N0mcEcM	2024-01-13 14:17:48	099b297d15a4126eb12e8c81c55ea736bc983fecb084ee50f8204868a64dfa76
UCFVeNAefgn9rVdnY5gs2ogw	탐사보도 세븐	_KZ-N0mcEcM	2024-01-13 13:53:37	4d1b6fdcd183617f4508cd439198fc9934c168ef434fee1a2f7cf783036bd33f
UCFVeNAefgn9rVdnY5gs2ogw	탐사보도 세븐	_KZ-N0mcEcM	2024-01-12 14:37:29	8a271355269b1446efe01bb39ba358280e6a1dab02911907178eaff5867c509d
UCFVeNAefgn9rVdnY5gs2ogw	탐사보도 세븐	_KZ-N0mcEcM	2024-01-12 11:49:52	54f389defc4dec380cefe0e55e79b98a7dc4f3f2af8dfbbc50abe90d3a9e66e3
UCFVeNAefgn9rVdnY5gs2ogw	탐사보도 세븐	_KZ-N0mcEcM	2024-01-12 02:49:47	cbe800d3372ea5e069cbb926fc0275b4871879276ad2c3a51f2d13c6ddadbb3a
UCFVeNAefgn9rVdnY5gs2ogw	탐사보도 세븐	_KZ-N0mcEcM	2024-01-11 09:08:59	255741eec2ecde6f93e8c69dd0afef494a6c124ec95e39cdce85cf2b508abf5b
UCFVeNAefgn9rVdnY5gs2ogw	탐사보도 세븐	_KZ-N0mcEcM	2024-01-11 04:03:23	dd5c52712475665addf7120fb4a3c9817ab936bb17976552f99eb975228dbb75
UCFVeNAefgn9rVdnY5gs2ogw	탐사보도 세븐	_KZ-N0mcEcM	2024-01-10 15:16:02	b396be180f8624cb56e2e686fc1717af239cdc0e035b9d699321137d8b9e0c41
UCFVeNAefgn9rVdnY5gs2ogw	탐사보도 세븐	_KZ-N0mcEcM	2024-01-10 15:17:47	b396be180f8624cb56e2e686fc1717af239cdc0e035b9d699321137d8b9e0c41
UCFVeNAefgn9rVdnY5gs2ogw	탐사보도 세븐	_KZ-N0mcEcM	2024-01-10 00:26:33	5e42c6d9e7dd96e020b6951cebe23faf517d2e9329a1e6d65c86497689fc1670
UCFVeNAefgn9rVdnY5gs2ogw	탐사보도 세븐	_KZ-N0mcEcM	2024-01-09 17:12:08	d60d777bdad05980ce61e3fbf091517e0fe8ce97fc19943a0f80ce907dfb71ea
UCFVeNAefgn9rVdnY5gs2ogw	탐사보도 세븐	_KZ-N0mcEcM	2024-01-07 00:33:27	8e4d84ff6cb43f16268cc58aee98c4873b7d688b19ec7392330bb4701df6cc90
UCFVeNAefgn9rVdnY5gs2ogw	탐사보도 세븐	_KZ-N0mcEcM	2024-01-05 17:46:44	12e83aae6db31fdb7ee581fa133ebd84adfa98763957883e63ab086a49817b11
UCFVeNAefgn9rVdnY5gs2ogw	탐사보도 세븐	_KZ-N0mcEcM	2024-01-03 17:14:32	83a16eece3ad261e332970d72c19575d4d70b507a565701da3d7235631709aae
UCFVeNAefgn9rVdnY5gs2ogw	탐사보도 세븐	_KZ-N0mcEcM	2024-01-03 11:04:31	3cfc6ba548440a2c046a1af1be2b40538cb4323024ae694023dfbbeccbac5dff
UCFVeNAefgn9rVdnY5gs2ogw	탐사보도 세븐	_KZ-N0mcEcM	2024-02-05 10:43:49	059c5553c387667f3cdbfe09ad8a5361d5943c3ead9171ce3f550a9d4577d468
UCFVeNAefgn9rVdnY5gs2ogw	탐사보도 세븐	_KZ-N0mcEcM	2024-01-02 22:50:57	26df1538e774398c2a2722624ed7018d17d36aadc8863806b5b70ec281f3187a
UCFVeNAefgn9rVdnY5gs2ogw	탐사보도 세븐	_KZ-N0mcEcM	2024-01-03 10:59:23	3cfc6ba548440a2c046a1af1be2b40538cb4323024ae694023dfbbeccbac5dff
UCFVeNAefgn9rVdnY5gs2ogw	탐사보도 세븐	_KZ-N0mcEcM	2024-01-03 15:11:51	26df1538e774398c2a2722624ed7018d17d36aadc8863806b5b70ec281f3187a
UCFVeNAefgn9rVdnY5gs2ogw	탐사보도 세븐	_KZ-N0mcEcM	2024-01-02 19:29:54	a57d015d5cda08c6ebcb0988bed9858d5b3662aaf10af67c27d8af36f044f861
UCFVeNAefgn9rVdnY5gs2ogw	탐사보도 세븐	_KZ-N0mcEcM	2024-01-02 18:00:32	71dfd08e30ba477d029f4b1a07800837fac4645723ce23e572865ca0802feb72
UCFVeNAefgn9rVdnY5gs2ogw	탐사보도 세븐	_KZ-N0mcEcM	2024-02-04 18:42:22	75724df727046694b4aa753f8a1598c25333770d3446a6a1c19e2f86d5e906c1
UCFVeNAefgn9rVdnY5gs2ogw	탐사보도 세븐	_KZ-N0mcEcM	2024-02-27 07:43:06	71dfd08e30ba477d029f4b1a07800837fac4645723ce23e572865ca0802feb72
UCFVeNAefgn9rVdnY5gs2ogw	탐사보도 세븐	_KZ-N0mcEcM	2024-06-08 00:07:36	d10a55a54a91bbcdd436978378b9d47d2adc7b168c03f18905d8ea94f3f708b5
UCFVeNAefgn9rVdnY5gs2ogw	탐사보도 세븐	_KZ-N0mcEcM	2024-06-08 11:11:13	71dfd08e30ba477d029f4b1a07800837fac4645723ce23e572865ca0802feb72
UCFVeNAefgn9rVdnY5gs2ogw	탐사보도 세븐	_KZ-N0mcEcM	2024-01-02 13:06:11	fec42d64180413b9d09b2f4d4d9f435e931750ef7ec6e8d8a11ca478c099b203
UCFVeNAefgn9rVdnY5gs2ogw	탐사보도 세븐	_KZ-N0mcEcM	2024-01-02 09:59:23	e601217c952f3f90c0ff885f88dec02107e3bbb3201b732c6b6b27cb2ea44bb9
UCFVeNAefgn9rVdnY5gs2ogw	탐사보도 세븐	_KZ-N0mcEcM	2024-01-02 03:03:59	17727531015c2ab158dcfbeef4631010b8545bee2f742152f5435d8f561abe0a
UCFVeNAefgn9rVdnY5gs2ogw	탐사보도 세븐	_KZ-N0mcEcM	2024-01-01 16:23:59	d83acb7e23fa4325445212af5676f1fa5671bf6fc12a25899ea6bf279a34dc24
UCFVeNAefgn9rVdnY5gs2ogw	탐사보도 세븐	_KZ-N0mcEcM	2024-01-01 16:17:34	0689dbd1abbf549cdb762d98936a6f9bf2ff974ecd4f44e323a27007f99aa796
UCFVeNAefgn9rVdnY5gs2ogw	탐사보도 세븐	_KZ-N0mcEcM	2024-01-01 14:13:46	6a01bcdd5a6f9aecee73de6ce8bc8fdb7bf6bac84124ae4f5c2f18c4eedafc91
UCFVeNAefgn9rVdnY5gs2ogw	탐사보도 세븐	_KZ-N0mcEcM	2023-12-31 23:58:55	1281f8284d7247201fd3b1f895512927c1152c8a1689cd2e298b2ac55fcc62a0
UCFVeNAefgn9rVdnY5gs2ogw	탐사보도 세븐	_KZ-N0mcEcM	2023-12-31 23:33:49	72ac981f6057509bc6f922f450cb293e9247e723c0d1816465ee6d358a5b1e17
UCFVeNAefgn9rVdnY5gs2ogw	탐사보도 세븐	_KZ-N0mcEcM	2023-12-31 12:28:56	5dcbc19f473b89ffcca1cff71c2cf27da55611ce638d041934c3fcde0d133a5d
UCFVeNAefgn9rVdnY5gs2ogw	탐사보도 세븐	_KZ-N0mcEcM	2023-12-31 05:49:33	dbfb03e531dda7f6ba8683808e8cc0753ac4e97fe042abec03ab7110b1ae38b1
UCFVeNAefgn9rVdnY5gs2ogw	탐사보도 세븐	_KZ-N0mcEcM	2023-12-31 03:56:04	cd1dc5d143ee74acb5c9bd852f6e983804529982df7a30bf7a6478b7cef887df
UCFVeNAefgn9rVdnY5gs2ogw	탐사보도 세븐	_KZ-N0mcEcM	2023-12-30 04:21:55	099b1b5b5e6b94e7b51e696c05607cc1f89dea5baeba5ae8fc420c66e2bde470
UCFVeNAefgn9rVdnY5gs2ogw	탐사보도 세븐	_KZ-N0mcEcM	2023-12-29 04:10:38	9a6a63fb7995366b45ec2dd72a70e02b6e16eac2f77bf69ea9cbc8b37ffb4da7
UCFVeNAefgn9rVdnY5gs2ogw	탐사보도 세븐	_KZ-N0mcEcM	2023-12-29 02:43:47	52cdc7bc49ff84d41cb9beb80d43528aac261e46c2ea0dfc0d7248b25b34bf92
UCFVeNAefgn9rVdnY5gs2ogw	탐사보도 세븐	_KZ-N0mcEcM	2023-12-28 19:17:37	91d18828b10317e11f15b5369d4bce8a3b3f19f112c0efc4d0759f5b09581004
UCFVeNAefgn9rVdnY5gs2ogw	탐사보도 세븐	_KZ-N0mcEcM	2023-12-28 12:40:20	980237b03f2bf774a89cd47ff68d8871ef621c1680669d0c93e76738adcb0468
UCFVeNAefgn9rVdnY5gs2ogw	탐사보도 세븐	_KZ-N0mcEcM	2023-12-27 16:10:57	064bc62b5a2ab6f925f438d1ee0f59728dc1d179f8dfb828786dfa8f7eb52b5b
UCFVeNAefgn9rVdnY5gs2ogw	탐사보도 세븐	_KZ-N0mcEcM	2023-12-26 17:41:15	97cc98d4210dbc9781795fb85dc416fb0ee9c89ab4942dd03467e873bee52ac4
UCFVeNAefgn9rVdnY5gs2ogw	탐사보도 세븐	_KZ-N0mcEcM	2023-12-26 16:13:56	86ff93153f3dad678da47f4c09cd75396301d5745cbfa8ce4986f7cc67fd3333
UCFVeNAefgn9rVdnY5gs2ogw	탐사보도 세븐	_KZ-N0mcEcM	2023-12-26 14:56:33	1d404f392ed9c78b78ed70cd2677a4158cce9739b1de916d6f028f72a7f6fc50
UCFVeNAefgn9rVdnY5gs2ogw	탐사보도 세븐	_KZ-N0mcEcM	2023-12-26 11:24:24	33c81512530ca98e938e337983c04b3653e84f6353592b9d51f20f7bd00f012e
UCFVeNAefgn9rVdnY5gs2ogw	탐사보도 세븐	_KZ-N0mcEcM	2023-12-26 17:35:52	97cc98d4210dbc9781795fb85dc416fb0ee9c89ab4942dd03467e873bee52ac4
UCFVeNAefgn9rVdnY5gs2ogw	탐사보도 세븐	_KZ-N0mcEcM	2023-12-26 05:21:03	c84ed5d777e2222468c4cce663aecb441958a02a669ab07b5e078be9ec3fe1f7
UCFVeNAefgn9rVdnY5gs2ogw	탐사보도 세븐	_KZ-N0mcEcM	2023-12-26 01:47:14	de83519ce1442b39b6dfd0bd278edc989f4815f0b7391f0d0b31b6e0a55c4085
UCFVeNAefgn9rVdnY5gs2ogw	탐사보도 세븐	_KZ-N0mcEcM	2023-12-29 23:29:52	895acdaf9f26c55288b1699c999199742253a8b69dd0467dc97835ebe3d2348d
UCFVeNAefgn9rVdnY5gs2ogw	탐사보도 세븐	_KZ-N0mcEcM	2024-02-07 16:21:47	4b4b2658addf2a51d3a26290922cefc4b683b8481baad11449ace6da33c47b5d
UCFVeNAefgn9rVdnY5gs2ogw	탐사보도 세븐	_KZ-N0mcEcM	2024-02-07 21:45:54	f78abb707692eb65b232f4a4d0cc08803fdceae37668fa7d89924b98df132036
UCFVeNAefgn9rVdnY5gs2ogw	탐사보도 세븐	_KZ-N0mcEcM	2023-12-25 09:10:16	b0bcc2302a5a0e7b9595f21a9e764494d6bc6843038306aab58615001f88e93f
UCFVeNAefgn9rVdnY5gs2ogw	탐사보도 세븐	_KZ-N0mcEcM	2023-12-24 04:48:02	b87dfd39df1e7eb781ff4e04fe5d1f9a6c43984391d4bf49deb4c031bb432e37
UCFVeNAefgn9rVdnY5gs2ogw	탐사보도 세븐	_KZ-N0mcEcM	2023-12-23 15:15:38	6d0551beefa02dee280a78accf5993ceebcd8bf57d31b112eb026a185bbc80ba
UCFVeNAefgn9rVdnY5gs2ogw	탐사보도 세븐	_KZ-N0mcEcM	2023-12-29 23:31:14	895acdaf9f26c55288b1699c999199742253a8b69dd0467dc97835ebe3d2348d
UCFVeNAefgn9rVdnY5gs2ogw	탐사보도 세븐	_KZ-N0mcEcM	2023-12-23 09:17:45	c9b74f8645a8190f528e0c6eb8fcf1269e728d2f03bac046c0e5281128bfc533
UCFVeNAefgn9rVdnY5gs2ogw	탐사보도 세븐	_KZ-N0mcEcM	2023-12-23 08:30:38	92d81e4c7d1181c9ae3d50f9661af6715efb70bd7743040f9b5f1e7a9f4b5ff8
UCFVeNAefgn9rVdnY5gs2ogw	탐사보도 세븐	_KZ-N0mcEcM	2023-12-21 04:37:09	76dc623182c8a180ef1f5641e08246ac7d576341b4cdaa0acd8575fe730d23de
UCFVeNAefgn9rVdnY5gs2ogw	탐사보도 세븐	_KZ-N0mcEcM	2023-12-19 20:09:52	00c4f757a9c7a47e7d70ace84349cacd199fb5616dd039d821e22c646d192e3a
UCFVeNAefgn9rVdnY5gs2ogw	탐사보도 세븐	_KZ-N0mcEcM	2024-05-12 13:23:33	a1160500dc3377086ebf9b0c3a74e0dcdf84cbc2c6cc6061a2a569d2cdf4976e
UCFVeNAefgn9rVdnY5gs2ogw	탐사보도 세븐	_KZ-N0mcEcM	2024-05-27 17:11:51	35a2c23e477d8c14c765447b66fd6973ed81282d964805d59fe1969f055b6b29
UCFVeNAefgn9rVdnY5gs2ogw	탐사보도 세븐	_KZ-N0mcEcM	2024-06-27 18:00:17	89cf18b895199f446709a9ff9f38611e61c350cd91c57d2780ed979e14272400
UCFVeNAefgn9rVdnY5gs2ogw	탐사보도 세븐	_KZ-N0mcEcM	2024-06-28 03:22:53	d5fda0b3b77fb7908bd582638f0b56e3af9061eb1d740c011e99b6204ec55dad
UCFVeNAefgn9rVdnY5gs2ogw	탐사보도 세븐	_KZ-N0mcEcM	2024-07-12 06:59:49	04e3905583442d4368840a911e0b815afc09579bf7fcca022ff19ef2f6403305
UCFVeNAefgn9rVdnY5gs2ogw	탐사보도 세븐	_KZ-N0mcEcM	2023-12-19 18:19:04	a99a3ca72e6ebffadefdde4c3a9a420f035fa79e4625bd5989abc8c37a925519
UCFVeNAefgn9rVdnY5gs2ogw	탐사보도 세븐	_KZ-N0mcEcM	2023-12-18 15:45:38	d60ae3bea75b8064e8d6710b040f6ebe25056952dfe3a79e5491202624b66ba8
UCFVeNAefgn9rVdnY5gs2ogw	탐사보도 세븐	_KZ-N0mcEcM	2023-12-18 02:34:14	6e6fc7d1222a944122346c6266ea727d3043cc5f171ed06eadbcf0d2ed363cec
UCFVeNAefgn9rVdnY5gs2ogw	탐사보도 세븐	_KZ-N0mcEcM	2023-12-17 17:01:33	ec7e2bdf87c8cfa7f6df97493643336bf904fcdd3e824311aa76874713741c90
UCFVeNAefgn9rVdnY5gs2ogw	탐사보도 세븐	_KZ-N0mcEcM	2023-12-29 02:40:55	52cdc7bc49ff84d41cb9beb80d43528aac261e46c2ea0dfc0d7248b25b34bf92
UCFVeNAefgn9rVdnY5gs2ogw	탐사보도 세븐	_KZ-N0mcEcM	2023-12-15 13:57:41	69dbf935306170c5408838b96db0dd3ef06984656f2aca10c138f28c39178275
UCFVeNAefgn9rVdnY5gs2ogw	탐사보도 세븐	_KZ-N0mcEcM	2023-12-15 00:25:19	4f06043f493364a2f8726f93378680a26d64ea050b052629d1b0027b55fd6db0
UCFVeNAefgn9rVdnY5gs2ogw	탐사보도 세븐	_KZ-N0mcEcM	2023-12-13 14:34:44	86ff261fe973d18062ae26763f8b0362d5c9de5da3ec3a0eeff74b0253072f76
UCFVeNAefgn9rVdnY5gs2ogw	탐사보도 세븐	_KZ-N0mcEcM	2023-12-28 13:03:25	640218084007019a52c2d550071ba1bf74a5cfa6a44a299526887a5bccf18f3e
UCFVeNAefgn9rVdnY5gs2ogw	탐사보도 세븐	_KZ-N0mcEcM	2023-12-29 23:32:18	895acdaf9f26c55288b1699c999199742253a8b69dd0467dc97835ebe3d2348d
UCFVeNAefgn9rVdnY5gs2ogw	탐사보도 세븐	_KZ-N0mcEcM	2024-01-23 10:31:16	33ed2412296356960494d6bed7506c76cc502ee6150c627d9d2b5ebb4a543d44
UCFVeNAefgn9rVdnY5gs2ogw	탐사보도 세븐	_KZ-N0mcEcM	2024-02-07 16:06:02	4b4b2658addf2a51d3a26290922cefc4b683b8481baad11449ace6da33c47b5d
UCFVeNAefgn9rVdnY5gs2ogw	탐사보도 세븐	_KZ-N0mcEcM	2023-12-12 04:33:50	406d3287079a4b7e0c298a2bf01adff22e81f8e95541a384d4ce8d3dda203f7c
UCFVeNAefgn9rVdnY5gs2ogw	탐사보도 세븐	_KZ-N0mcEcM	2023-12-12 03:10:50	7f9bc685a87784b790b5affe1e776a1c46de149d0e024cc21a865fc955b5f04d
UCFVeNAefgn9rVdnY5gs2ogw	탐사보도 세븐	_KZ-N0mcEcM	2023-12-12 00:55:03	12b52412e243fbbcdb8377b7e32dab48685db21b30c18f9b1b82364cf23627ff
UCFVeNAefgn9rVdnY5gs2ogw	탐사보도 세븐	_KZ-N0mcEcM	2023-12-11 00:47:17	655e23653c559b93580fa56e05a8560730367c044a55a86acb428e7966567496
UCFVeNAefgn9rVdnY5gs2ogw	탐사보도 세븐	_KZ-N0mcEcM	2023-12-10 12:14:38	106b76a4fd92631725515460b67395a7baf9ccbce33a99505b05df217b401086
UCFVeNAefgn9rVdnY5gs2ogw	탐사보도 세븐	_KZ-N0mcEcM	2023-12-10 00:40:54	de5dc3afc3001c36b12b0a92c795bc47bcfb55e325bb92e72953685efea6a6ad
UCFVeNAefgn9rVdnY5gs2ogw	탐사보도 세븐	_KZ-N0mcEcM	2023-12-08 12:20:51	ac0ed1d1cc53c7af68879f0ba64f655ba1630d93012e9f155a5594b35868016e
UCFVeNAefgn9rVdnY5gs2ogw	탐사보도 세븐	_KZ-N0mcEcM	2023-12-08 10:03:31	7792a9df9a2839ef0d2eec64ea338c03ca1474c89fad24ce82e0e6e093dbf91a
UCFVeNAefgn9rVdnY5gs2ogw	탐사보도 세븐	_KZ-N0mcEcM	2023-12-08 02:07:33	5bde427ec373a4ba2746763d79788ebfc53c72912c7eb45c029fd77f0d88e2a5
UCFVeNAefgn9rVdnY5gs2ogw	탐사보도 세븐	_KZ-N0mcEcM	2023-12-08 00:50:30	8c839b8a42fb738f64f196585398ee267da4f1abdb6c4ee567af3e020c69d26c
UCFVeNAefgn9rVdnY5gs2ogw	탐사보도 세븐	_KZ-N0mcEcM	2023-12-04 03:03:08	54afc581421ec2c25e21a1c5b8f50071502f1db66d0210e362c9662682cfd9cb
UCFVeNAefgn9rVdnY5gs2ogw	탐사보도 세븐	_KZ-N0mcEcM	2023-12-01 04:47:23	1a783cd8d8d17636e00f8a986a2cde3b69e9d47edac902d2bfbf1a7b681804cc
UCFVeNAefgn9rVdnY5gs2ogw	탐사보도 세븐	_KZ-N0mcEcM	2023-11-29 05:51:25	1e44db5a133d8e1d685086651b2100a0b2b22b79a1d1f27163eab19e5a77821c
UCFVeNAefgn9rVdnY5gs2ogw	탐사보도 세븐	_KZ-N0mcEcM	2023-11-28 14:45:40	705ef44ee3b8280c4aa345faeb53de0512d5b4bda5ed3b70691073b7d3902be5
UCFVeNAefgn9rVdnY5gs2ogw	탐사보도 세븐	_KZ-N0mcEcM	2023-11-25 00:55:37	f3cf168f65bfb06a313729b2c84d9382af89ff93bba318a26f001ef50b5c09fd
UCFVeNAefgn9rVdnY5gs2ogw	탐사보도 세븐	_KZ-N0mcEcM	2023-12-23 03:03:24	23f1e7f5bf68129a58ad02880147ddc63f39be7af577b993bb64a77a0f201548
UCFVeNAefgn9rVdnY5gs2ogw	탐사보도 세븐	_KZ-N0mcEcM	2024-06-08 00:00:54	d10a55a54a91bbcdd436978378b9d47d2adc7b168c03f18905d8ea94f3f708b5
UCFVeNAefgn9rVdnY5gs2ogw	탐사보도 세븐	_KZ-N0mcEcM	2023-11-24 01:01:55	76dff0934c0b7bc6e46734c6f153493e75df7437b01ef190745ced253e386573
UCFVeNAefgn9rVdnY5gs2ogw	탐사보도 세븐	_KZ-N0mcEcM	2023-11-24 13:26:04	5744f45510c3c590eaf68775219273dab2706bd00a452916e81e9dded1120e45
UCFVeNAefgn9rVdnY5gs2ogw	탐사보도 세븐	_KZ-N0mcEcM	2023-11-24 13:49:18	76dff0934c0b7bc6e46734c6f153493e75df7437b01ef190745ced253e386573
UCFVeNAefgn9rVdnY5gs2ogw	탐사보도 세븐	_KZ-N0mcEcM	2023-11-22 09:37:39	efb140b7a7ed5438d9e8f340b533fe4284d68f8601954ed62e9e023dd9485fcd
UCFVeNAefgn9rVdnY5gs2ogw	탐사보도 세븐	_KZ-N0mcEcM	2023-11-21 10:41:48	486d48d50b48216309cdbc9af194931a6dd7a690562a7b1743a19ca4d58bafd8
UCFVeNAefgn9rVdnY5gs2ogw	탐사보도 세븐	_KZ-N0mcEcM	2023-11-17 14:38:29	f57c55eef9b71fb121bad939a66be022415faab0b401140ec81aadda3ac85832
UCFVeNAefgn9rVdnY5gs2ogw	탐사보도 세븐	_KZ-N0mcEcM	2023-11-17 07:38:08	954b35881eb81ca6f8f5c47a698375be2e9229745679fc56f1c949b9e1e552ac
UCFVeNAefgn9rVdnY5gs2ogw	탐사보도 세븐	_KZ-N0mcEcM	2023-11-15 17:18:54	a8fc23ef93c0ce9eb05579bee811e4b5c40cef1cc14e36f6fef92aa50a8b014e
UCFVeNAefgn9rVdnY5gs2ogw	탐사보도 세븐	_KZ-N0mcEcM	2023-12-10 18:25:02	0b4f438515eea39e2878d6d246530a38b2a07e8837b0f9963d60ef3ca08ec19e
UCFVeNAefgn9rVdnY5gs2ogw	탐사보도 세븐	_KZ-N0mcEcM	2024-01-05 17:42:12	12e83aae6db31fdb7ee581fa133ebd84adfa98763957883e63ab086a49817b11
UCFVeNAefgn9rVdnY5gs2ogw	탐사보도 세븐	_KZ-N0mcEcM	2023-11-11 19:11:57	1f6468efcff5889e61bdf8cfb28bd79abe988c9523a97314f9560004b17e87e7
UCFVeNAefgn9rVdnY5gs2ogw	탐사보도 세븐	_KZ-N0mcEcM	2023-11-11 09:29:13	45bf689f1d701b4130e1ebe6c41385b3c203471d7fca73d416734a4730451455
UCFVeNAefgn9rVdnY5gs2ogw	탐사보도 세븐	_KZ-N0mcEcM	2023-11-11 08:11:14	c6436420e5ad412dbf9c10f98e2a45bae7765a476f5d4a47a0d922f63041bf12
UCFVeNAefgn9rVdnY5gs2ogw	탐사보도 세븐	_KZ-N0mcEcM	2023-11-11 07:40:35	48aea9156465a94189e725ae3be1ed36efffd163181c7d77b9329e33c5213226
UCFVeNAefgn9rVdnY5gs2ogw	탐사보도 세븐	_KZ-N0mcEcM	2023-11-18 10:57:23	be217d499099d86b302392fc43fd65c26275a8150d6e45e361e283039d6d1051
UCFVeNAefgn9rVdnY5gs2ogw	탐사보도 세븐	_KZ-N0mcEcM	2023-11-10 16:41:27	b8ab4df4a8cc49262a751fc8d349dfc54ea80132bb036ffd3927b45ace8325e4
UCFVeNAefgn9rVdnY5gs2ogw	탐사보도 세븐	_KZ-N0mcEcM	2023-11-10 07:06:19	6d06a7dbe9d499623df4e2cf7e63d292f036db288ab3592b0b61747b2369ee90
UCFVeNAefgn9rVdnY5gs2ogw	탐사보도 세븐	_KZ-N0mcEcM	2023-11-10 00:18:31	1d7c36d5b50b5c39320fdbb858ec52fbbb7865facfb14a93d3d1c5629c18293a
UCFVeNAefgn9rVdnY5gs2ogw	탐사보도 세븐	_KZ-N0mcEcM	2023-11-09 10:30:36	d14c8ab988ddcca6e33925b6750f660ceeb979406f047f955cb77496d6c1798c
UCFVeNAefgn9rVdnY5gs2ogw	탐사보도 세븐	_KZ-N0mcEcM	2023-11-09 10:22:08	d14c8ab988ddcca6e33925b6750f660ceeb979406f047f955cb77496d6c1798c
UCFVeNAefgn9rVdnY5gs2ogw	탐사보도 세븐	_KZ-N0mcEcM	2023-11-09 01:19:03	659d6af42174b60785d6cdd5a90bd745241204d90627bddfc7d04fac830ba036
UCFVeNAefgn9rVdnY5gs2ogw	탐사보도 세븐	_KZ-N0mcEcM	2023-11-08 16:20:26	9ffbb34a3846fb5ed1825e15f8ea36b165b2b58054ecd8a3c8fcab3bc076fae6
UCFVeNAefgn9rVdnY5gs2ogw	탐사보도 세븐	_KZ-N0mcEcM	2023-11-08 16:00:10	84c9cab41faa579c0a804f66079fe0a2372bdb3807382e47a1adc6dab787fd7d
UCFVeNAefgn9rVdnY5gs2ogw	탐사보도 세븐	_KZ-N0mcEcM	2023-11-08 13:19:32	6028cc0ac2db77e47360aef27dadc66fb19010cd862c70135293b3fa495c93ba
UCFVeNAefgn9rVdnY5gs2ogw	탐사보도 세븐	_KZ-N0mcEcM	2023-11-08 12:11:59	1ff1fa0951e126267dec5d95eb0ef7ac41196122f4446a8ff62c3fcbe1056cff
UCFVeNAefgn9rVdnY5gs2ogw	탐사보도 세븐	_KZ-N0mcEcM	2023-11-08 05:59:44	eb6ef4d9b0e22d0e1f79e6808576ebf5c993a5d6e3531ac1b94e4648fc4b2a81
UCFVeNAefgn9rVdnY5gs2ogw	탐사보도 세븐	_KZ-N0mcEcM	2023-11-07 14:35:59	c150964ddc17d8a1fb96df41ac5c2e255569dcc827f50be8ed773c6bc14385e7
UCFVeNAefgn9rVdnY5gs2ogw	탐사보도 세븐	_KZ-N0mcEcM	2023-11-07 14:29:16	d357b57ded33d936908b10fc63568cc1ff4b8d300073916e4c60b757f01f2772
UCFVeNAefgn9rVdnY5gs2ogw	탐사보도 세븐	_KZ-N0mcEcM	2023-11-07 13:52:50	a5e87d14af37af605a950dccc2a6458169b5bf56b076f845d5bf86af00a2c769
UCFVeNAefgn9rVdnY5gs2ogw	탐사보도 세븐	_KZ-N0mcEcM	2023-11-07 10:53:15	bc6c8d0ef038e87c125d42344f601d6d165b87ceeae072894998678f63d695ff
UCFVeNAefgn9rVdnY5gs2ogw	탐사보도 세븐	_KZ-N0mcEcM	2023-11-07 10:29:55	ea083b58648b4917650c34b47d383a009504edf03b2c65ac345ad10239b4c037
UCFVeNAefgn9rVdnY5gs2ogw	탐사보도 세븐	_KZ-N0mcEcM	2023-11-07 08:17:20	79d1b779b371eba38d44b22c5794bbb43e4925b6311bfd4cf1d4f5df24dce0ce
UCFVeNAefgn9rVdnY5gs2ogw	탐사보도 세븐	_KZ-N0mcEcM	2023-11-07 04:04:56	45f2f41c1d2008ae795e98a85a6f6d8b43bedb3375bbd03bcfff9b5a887c9470
UCFVeNAefgn9rVdnY5gs2ogw	탐사보도 세븐	_KZ-N0mcEcM	2023-11-06 12:59:54	b9e55f89b1fa594aebdd3bc765f40a20077b52cb59abae4645b9cee9d86161e0
UCFVeNAefgn9rVdnY5gs2ogw	탐사보도 세븐	_KZ-N0mcEcM	2023-11-06 12:57:22	8f0ba3682ef0ea1d4cb5ea1fa6963a19bbc099f240b50929510b092db62a6b09
UCFVeNAefgn9rVdnY5gs2ogw	탐사보도 세븐	_KZ-N0mcEcM	2023-11-06 02:13:24	008d137012ed62eec00a54272994ed830e34ab44cc15a051b572cb1ae475a036
UCFVeNAefgn9rVdnY5gs2ogw	탐사보도 세븐	_KZ-N0mcEcM	2023-11-06 00:55:21	90606868542996b5c6fb23a3a5374a9592c45ae596a2c825f766bdd2337ab743
UCFVeNAefgn9rVdnY5gs2ogw	탐사보도 세븐	_KZ-N0mcEcM	2023-11-05 23:16:41	ecc4f30f504c8e5c02ce547d722028780f53ddaf189c622416d50c9bb7b3ea0d
UCFVeNAefgn9rVdnY5gs2ogw	탐사보도 세븐	_KZ-N0mcEcM	2023-11-05 15:01:50	460ad32889a48a7866d6f34f9ad2ccbb8cea2d9bb157092fea5a37ba39b3285d
UCFVeNAefgn9rVdnY5gs2ogw	탐사보도 세븐	_KZ-N0mcEcM	2023-11-05 14:50:41	e4002c60b6f9734ea276e1ab7690f9668dfb4ca0d4688d1fed6ccd015202b615
UCFVeNAefgn9rVdnY5gs2ogw	탐사보도 세븐	_KZ-N0mcEcM	2023-11-05 12:22:45	b3bf7360bf1aefb42813cb64ba943b6196cbd0d63ba9730bd009cdc792b5a9c2
UCFVeNAefgn9rVdnY5gs2ogw	탐사보도 세븐	_KZ-N0mcEcM	2023-11-04 13:29:39	1fbc4ab5e6484400670fb891400623e275c7452b00bb09a2163dc805545f74fd
UCFVeNAefgn9rVdnY5gs2ogw	탐사보도 세븐	_KZ-N0mcEcM	2023-11-04 11:25:47	dfeb3dacb280a931597746667c59a7593487d2fee2c731b6ebac75606d220d42
UCFVeNAefgn9rVdnY5gs2ogw	탐사보도 세븐	_KZ-N0mcEcM	2023-11-04 04:20:20	ebb1fc8c5b145d6d726dfbec85245cbc8452dcc76a91a6842600601aa6b5159e
UCFVeNAefgn9rVdnY5gs2ogw	탐사보도 세븐	_KZ-N0mcEcM	2023-11-07 10:22:34	6f2a23da41d8f124ea3fac8b7ea5a25315ca8f512bb886652a81809e4ed3ae24
UCFVeNAefgn9rVdnY5gs2ogw	탐사보도 세븐	_KZ-N0mcEcM	2023-11-09 01:41:30	6386830eae099a63e92a3c4d87d0def16da19e49bdf172ff9a74ee3a1a6c5e01
UCFVeNAefgn9rVdnY5gs2ogw	탐사보도 세븐	_KZ-N0mcEcM	2023-12-29 23:35:26	895acdaf9f26c55288b1699c999199742253a8b69dd0467dc97835ebe3d2348d
UCFVeNAefgn9rVdnY5gs2ogw	탐사보도 세븐	_KZ-N0mcEcM	2023-11-03 21:12:39	cbbc34d9df07d4019c7ea622f9dbd1643e4a486c34fa8d6f2fc74bdcddaea654
UCFVeNAefgn9rVdnY5gs2ogw	탐사보도 세븐	_KZ-N0mcEcM	2023-10-31 10:47:12	509a550f38c006ce085246305f81dad51a4b991d2e5b1862a40c62f27f254871
UCFVeNAefgn9rVdnY5gs2ogw	탐사보도 세븐	_KZ-N0mcEcM	2023-10-29 21:27:48	5beb9d6f0df6c2e1cb7bd1adc9a3c5b962df6a87504dd0b28be5c4e238623038
UCFVeNAefgn9rVdnY5gs2ogw	탐사보도 세븐	_KZ-N0mcEcM	2023-10-29 14:20:37	710d52be9103141f0c8bad67a4b4cd48ef6c2dedb0e4bf6c4e1eff7a6bdbf1a2
UCFVeNAefgn9rVdnY5gs2ogw	탐사보도 세븐	_KZ-N0mcEcM	2023-10-26 13:53:34	184064dc316222799a6c3fe077fa53b92b5a2ef263d6cad75bd72967c8b16bc5
UCFVeNAefgn9rVdnY5gs2ogw	탐사보도 세븐	_KZ-N0mcEcM	2023-10-25 01:57:31	9695e4858dfdf939ce032bb08dcd2d4a0b2283875aff028b32f0f57d7a7d9167
UCFVeNAefgn9rVdnY5gs2ogw	탐사보도 세븐	_KZ-N0mcEcM	2023-10-24 13:32:51	fadf61c2e9b711d710e01aacfc77a03d0618ee5333ab37f2ce6a749f85690f13
UCFVeNAefgn9rVdnY5gs2ogw	탐사보도 세븐	_KZ-N0mcEcM	2023-10-24 05:53:32	1349bdbb6daddab8141272939c14e15584d7d29794afe0b7ac5b60e151699c6d
UCFVeNAefgn9rVdnY5gs2ogw	탐사보도 세븐	_KZ-N0mcEcM	2023-10-22 10:31:44	7d474ad8e541d42e7524045c897525151f41ef4aef0285aeb5c7c74261e97cbc
UCFVeNAefgn9rVdnY5gs2ogw	탐사보도 세븐	_KZ-N0mcEcM	2023-10-21 16:19:32	71f0c534b9769551ad8edbfcd4c9ee2c318cbb1f33c9d214527ea93acaebd301
UCFVeNAefgn9rVdnY5gs2ogw	탐사보도 세븐	_KZ-N0mcEcM	2023-10-21 12:10:43	ccb30b4b1843fa6f76955d82f7f9d75dd9ab3f565067ce663c834faa161a1bbc
UCFVeNAefgn9rVdnY5gs2ogw	탐사보도 세븐	_KZ-N0mcEcM	2023-11-07 11:54:25	b325503276c59b6b7320f8074e418f59f00a49c4d8ddf5d8cb8ee79e32db16a5
UCFVeNAefgn9rVdnY5gs2ogw	탐사보도 세븐	_KZ-N0mcEcM	2024-01-03 17:22:34	83a16eece3ad261e332970d72c19575d4d70b507a565701da3d7235631709aae
UCFVeNAefgn9rVdnY5gs2ogw	탐사보도 세븐	_KZ-N0mcEcM	2023-10-20 12:20:58	9bb2113df3f686ef8104ac386a0eeed44de79861e7b76f95c805d5d319475df0
UCFVeNAefgn9rVdnY5gs2ogw	탐사보도 세븐	_KZ-N0mcEcM	2023-10-20 08:14:46	ebfe52d62c098ff968c66c14d0c07cc55ce527dd0ee0914a9f6a7fe005d7124c
UCFVeNAefgn9rVdnY5gs2ogw	탐사보도 세븐	_KZ-N0mcEcM	2023-10-19 13:00:39	442fd24e08a2489c07682a4ca7c33965451e33883fb55af98c6fc8a5086817a2
UCFVeNAefgn9rVdnY5gs2ogw	탐사보도 세븐	_KZ-N0mcEcM	2023-10-19 07:47:44	198aff097c543788051a1f55305f3616135dc7c18f291946c4ed31bf4973d02d
UCFVeNAefgn9rVdnY5gs2ogw	탐사보도 세븐	_KZ-N0mcEcM	2023-11-05 16:14:55	97cc98d4210dbc9781795fb85dc416fb0ee9c89ab4942dd03467e873bee52ac4
UCFVeNAefgn9rVdnY5gs2ogw	탐사보도 세븐	_KZ-N0mcEcM	2023-10-18 19:10:37	c6e4cf43647729fe034c28c0996c1bd1e08d5dd3f13e23e0a633a838bde5fcc1
UCFVeNAefgn9rVdnY5gs2ogw	탐사보도 세븐	_KZ-N0mcEcM	2023-10-18 05:38:01	3dc9bad06fab53e8caea3e7f1b22b37f76a4c3452b5d147ebcc335a55d6fc9f2
UCFVeNAefgn9rVdnY5gs2ogw	탐사보도 세븐	_KZ-N0mcEcM	2023-12-26 00:21:40	aeb5f3b774480009e9c92a043e6986de00b5a5009fd0550bd5f978f349986f37
UCFVeNAefgn9rVdnY5gs2ogw	탐사보도 세븐	_KZ-N0mcEcM	2023-10-18 04:24:21	2999411c4d5cb8ef148cb057fb6e891f7e86d70c0934f86a201b8bd450e637a5
UCFVeNAefgn9rVdnY5gs2ogw	탐사보도 세븐	_KZ-N0mcEcM	2023-10-17 08:19:52	280c13fead6dc452326e1cd13f847a9dca71c473f038920efc370c3693d65b05
UCFVeNAefgn9rVdnY5gs2ogw	탐사보도 세븐	_KZ-N0mcEcM	2023-10-17 07:30:09	e06543e41eb121761acd16aa0233c19c23934c4a82282483f5c45b2a8fdbbe4a
UCFVeNAefgn9rVdnY5gs2ogw	탐사보도 세븐	_KZ-N0mcEcM	2023-10-16 15:02:04	9a65244ce1d6cbae4c2a7426e036a70f61e43b87cdf3b49171150240abc143c2
UCFVeNAefgn9rVdnY5gs2ogw	탐사보도 세븐	_KZ-N0mcEcM	2023-10-15 21:48:41	aac331e78e0f8b1300fcee778939303af428d3fcec0e2dad7afe8fa22350ea46
UCFVeNAefgn9rVdnY5gs2ogw	탐사보도 세븐	_KZ-N0mcEcM	2023-10-15 19:08:48	7db842013b0f138398259b48586e3f98856846b5cc52e75dc52594a4cac2ce7c
UCFVeNAefgn9rVdnY5gs2ogw	탐사보도 세븐	_KZ-N0mcEcM	2023-10-15 08:24:13	600a0d6fe22d00d83cc681d08fd5367e82fab0a602242dbb3d2d84553f610603
UCFVeNAefgn9rVdnY5gs2ogw	탐사보도 세븐	_KZ-N0mcEcM	2023-12-29 23:36:55	895acdaf9f26c55288b1699c999199742253a8b69dd0467dc97835ebe3d2348d
UCFVeNAefgn9rVdnY5gs2ogw	탐사보도 세븐	_KZ-N0mcEcM	2024-01-03 17:23:38	83a16eece3ad261e332970d72c19575d4d70b507a565701da3d7235631709aae
UCFVeNAefgn9rVdnY5gs2ogw	탐사보도 세븐	_KZ-N0mcEcM	2024-02-04 18:45:39	75724df727046694b4aa753f8a1598c25333770d3446a6a1c19e2f86d5e906c1
UCFVeNAefgn9rVdnY5gs2ogw	탐사보도 세븐	_KZ-N0mcEcM	2024-07-14 14:52:30	34c5288439a31835449c864644c4ecae472d0311e50f83d2963ef24248cf3d59
UCFVeNAefgn9rVdnY5gs2ogw	탐사보도 세븐	_KZ-N0mcEcM	2024-08-18 09:32:25	568fc11be335edc9688511212abc04dc070bcb5c4840a2a84ff704f366c27e7e
UCFVeNAefgn9rVdnY5gs2ogw	탐사보도 세븐	_KZ-N0mcEcM	2023-10-14 17:41:05	ada17120b85045583f23cfc70173e4eab40911133f2726a60e8b81b8c6fc5e7a
UCFVeNAefgn9rVdnY5gs2ogw	탐사보도 세븐	_KZ-N0mcEcM	2023-10-13 17:21:39	ec20b553abef0afefcfcec4175fd715e8e19c10b9444cf8bcef1187c27a0863d
UCFVeNAefgn9rVdnY5gs2ogw	탐사보도 세븐	_KZ-N0mcEcM	2023-10-13 12:31:57	dc7fe9cd911f3dda4a782e24175342e4562bdd63bcf6f5463602ac7fed558f1e
UCFVeNAefgn9rVdnY5gs2ogw	탐사보도 세븐	_KZ-N0mcEcM	2023-10-12 13:52:54	455571cb567b58d0bcf06797294ba384cf71b2ef91809a99ba21f6a81c60964f
UCFVeNAefgn9rVdnY5gs2ogw	탐사보도 세븐	_KZ-N0mcEcM	2023-10-11 13:58:10	8cace54cfac54bd509f4c70f28fb13168a919c6283be4a3e79d9f9798c981737
UCFVeNAefgn9rVdnY5gs2ogw	탐사보도 세븐	_KZ-N0mcEcM	2023-10-11 12:23:48	397a8e59b1e8d94a89582cb2988d2580242a5654166e1dda0c077beb5d41a6d5
UCFVeNAefgn9rVdnY5gs2ogw	탐사보도 세븐	_KZ-N0mcEcM	2023-10-10 21:20:14	4cdd11de5647fff93943ea4c194bc376fe4fe1b34cae32c241fdfde870dda34b
UCFVeNAefgn9rVdnY5gs2ogw	탐사보도 세븐	_KZ-N0mcEcM	2023-10-10 16:36:19	23cc299003f68e593c09b88af166c6bfc3c93bce4cf570b52d888e0d3840cbaa
UCFVeNAefgn9rVdnY5gs2ogw	탐사보도 세븐	_KZ-N0mcEcM	2023-10-12 00:59:12	5a6cfa26634c1cfdddbf540a74867e13a109ef48b63bdcbd889521965edc8b7b
UCFVeNAefgn9rVdnY5gs2ogw	탐사보도 세븐	_KZ-N0mcEcM	2023-11-07 12:31:59	b325503276c59b6b7320f8074e418f59f00a49c4d8ddf5d8cb8ee79e32db16a5
UCFVeNAefgn9rVdnY5gs2ogw	탐사보도 세븐	_KZ-N0mcEcM	2023-10-09 12:30:16	f8a904751a63cf24575dbd13bf6436c4b8224e6620a20d5af24aadfac47c1221
UCFVeNAefgn9rVdnY5gs2ogw	탐사보도 세븐	_KZ-N0mcEcM	2023-10-10 05:42:46	4e3511ecf29308397cae651ca4305f1249107e0ba87062711cb71df4250f69f2
UCFVeNAefgn9rVdnY5gs2ogw	탐사보도 세븐	_KZ-N0mcEcM	2024-02-08 17:37:46	6e07461d2c9286f3c47ac9596a279d60dd4c49e06308430e408cf85d92a173a3
UCFVeNAefgn9rVdnY5gs2ogw	탐사보도 세븐	_KZ-N0mcEcM	2023-10-09 12:04:11	f8a904751a63cf24575dbd13bf6436c4b8224e6620a20d5af24aadfac47c1221
UCFVeNAefgn9rVdnY5gs2ogw	탐사보도 세븐	_KZ-N0mcEcM	2023-10-08 09:19:20	9b70abe30b774b8bbb0af76e5dec26e18ef847f0db0d73237326b53e34f9be33
UCFVeNAefgn9rVdnY5gs2ogw	탐사보도 세븐	_KZ-N0mcEcM	2023-11-24 01:02:33	76dff0934c0b7bc6e46734c6f153493e75df7437b01ef190745ced253e386573
UCFVeNAefgn9rVdnY5gs2ogw	탐사보도 세븐	_KZ-N0mcEcM	2023-11-24 07:50:37	d0f34f3a64a8c64e094a518c704c498a71794e4993b2965ea8371b4b8e2f71f7
UCFVeNAefgn9rVdnY5gs2ogw	탐사보도 세븐	_KZ-N0mcEcM	2023-11-26 19:40:40	209e29960856ded71b8e4563d8d854aaae7bac38f0c459cd3d6a14bf300d8264
UCFVeNAefgn9rVdnY5gs2ogw	탐사보도 세븐	_KZ-N0mcEcM	2023-12-01 05:15:04	6844ec73b56dc3a230bce96253597e4cf61919a204ec9206bca1df0e7e8fbcf0
UCFVeNAefgn9rVdnY5gs2ogw	탐사보도 세븐	_KZ-N0mcEcM	2024-01-02 15:58:02	ca231b6834645d5eafb60120a2fe41c73d7db7f26f98003d9724df4a191a8b44
UCFVeNAefgn9rVdnY5gs2ogw	탐사보도 세븐	_KZ-N0mcEcM	2023-10-07 23:33:41	d7bd29a45b251d374c281a57585b51eab72a49ca8c613483e0df6b02a3b1768d
UCFVeNAefgn9rVdnY5gs2ogw	탐사보도 세븐	_KZ-N0mcEcM	2023-10-06 18:38:05	905332decab6912f09f936d472ae6da3a237f80920b5e347ed415f9b75c8d1c1
UCFVeNAefgn9rVdnY5gs2ogw	탐사보도 세븐	_KZ-N0mcEcM	2023-10-06 03:07:32	7f633fc8c22c76a0a6dbe8c6f9969fec7449ed676b81237cbec4155d34df3cec
UCFVeNAefgn9rVdnY5gs2ogw	탐사보도 세븐	_KZ-N0mcEcM	2023-10-04 13:33:48	69c7cbd1580c4ee8e721f827b23bb93736e5ef314551d0220896d71effd69eed
UCFVeNAefgn9rVdnY5gs2ogw	탐사보도 세븐	_KZ-N0mcEcM	2023-10-04 06:40:16	98cc84fb8e4c190a9adfafa35a2583d49d825c85a5db1283cc319bb2c6d7b303
UCFVeNAefgn9rVdnY5gs2ogw	탐사보도 세븐	_KZ-N0mcEcM	2023-10-02 14:38:05	c7b0a6331ec963b1b9caf12060166c508ca758e1df958da88b603af45accd2a2
UCFVeNAefgn9rVdnY5gs2ogw	탐사보도 세븐	_KZ-N0mcEcM	2023-09-30 06:13:17	04a7fb4e0c3fb2b0f49d927a649586ba9028ce96a8befecdece02368abf25673
UCFVeNAefgn9rVdnY5gs2ogw	탐사보도 세븐	_KZ-N0mcEcM	2023-09-30 00:57:19	11cd6e569d8af83fc13fc99ac60ef31c7990484ab83ef7d04c672a9a2bd69d1e
UCFVeNAefgn9rVdnY5gs2ogw	탐사보도 세븐	_KZ-N0mcEcM	2023-09-30 00:16:54	e8b545257276e56235a3956d829983af9b766ca75c9266ea8ce89d479cdec2e3
UCFVeNAefgn9rVdnY5gs2ogw	탐사보도 세븐	_KZ-N0mcEcM	2023-09-29 07:40:59	0b06f18cc032deee4a86c20723ffccc839fb3b3750befffdc6b5ebcc5ae9b313
UCFVeNAefgn9rVdnY5gs2ogw	탐사보도 세븐	_KZ-N0mcEcM	2023-09-28 23:23:06	e70420103e58f7f854d25fd41e881f5cb2790c750166dfa3419eaa5c8d3838b4
UCFVeNAefgn9rVdnY5gs2ogw	탐사보도 세븐	_KZ-N0mcEcM	2023-09-28 09:22:00	07caab610047fc016481c36684c089f508f1361bd236509a517c2a7cb256e590
UCFVeNAefgn9rVdnY5gs2ogw	탐사보도 세븐	_KZ-N0mcEcM	2023-09-28 07:31:44	6f44340763566ed0aa6400b3ee97a901e9a1a7f12ec5373baa7e89006e95dea0
UCFVeNAefgn9rVdnY5gs2ogw	탐사보도 세븐	_KZ-N0mcEcM	2023-09-27 10:18:06	39dda52df7777185d37da19b9e530ae0af31059b40c8c6087b69fb04cf92a3f2
UCFVeNAefgn9rVdnY5gs2ogw	탐사보도 세븐	_KZ-N0mcEcM	2023-09-27 08:47:20	454794e777cfcf74cc72b3cb1ba1f05f5f3c388ce7a1f7357cbb9f215b07e2ce
UCFVeNAefgn9rVdnY5gs2ogw	탐사보도 세븐	_KZ-N0mcEcM	2023-09-27 07:51:46	21e43be1d56739a8212941567ad1506b71c3cbd91aa04a72995176f95a57ad3a
UCFVeNAefgn9rVdnY5gs2ogw	탐사보도 세븐	_KZ-N0mcEcM	2023-09-27 01:38:51	4df447a49e2679b24467a9a8c6769b71eaf4f53aad8bb609fe204e8b2c2f75c4
UCFVeNAefgn9rVdnY5gs2ogw	탐사보도 세븐	_KZ-N0mcEcM	2023-09-26 13:42:00	6991bab39abccfbb412b35a118ddcee15da93410cfd247a412a38483d61b143b
UCFVeNAefgn9rVdnY5gs2ogw	탐사보도 세븐	_KZ-N0mcEcM	2023-09-25 08:24:56	03ddf891c88fb79e8195bc0efe8c2a140c38f1a78c20c5c52e6071e9f4a6f164
UCFVeNAefgn9rVdnY5gs2ogw	탐사보도 세븐	_KZ-N0mcEcM	2023-09-25 07:57:11	db55dd9102e204eeb48f56124b4870a88a2c0db17499bc2dea736742e1bfddd5
UCFVeNAefgn9rVdnY5gs2ogw	탐사보도 세븐	_KZ-N0mcEcM	2023-09-23 18:05:49	6bd6ae66b0c03f9ded1aa79022e2ef69a4487bb36e65ba7258c7d810b28d0757
UCFVeNAefgn9rVdnY5gs2ogw	탐사보도 세븐	_KZ-N0mcEcM	2023-09-23 16:48:02	38850a1a4a63d00b66faa508e67c65144e4f1b5be89e0858ddf08e7d40bec7b1
UCFVeNAefgn9rVdnY5gs2ogw	탐사보도 세븐	_KZ-N0mcEcM	2023-09-23 12:34:36	d3c05d42687ef373af7d454f12205c9ad44318aa88a01950b427e4b890c8045b
UCFVeNAefgn9rVdnY5gs2ogw	탐사보도 세븐	_KZ-N0mcEcM	2023-09-23 12:21:04	4e4bb02dc8e50be4faa2c89327342794552ec71af7e9d99165c61e18a4884ea4
UCFVeNAefgn9rVdnY5gs2ogw	탐사보도 세븐	_KZ-N0mcEcM	2023-09-23 09:23:49	6da15fd1dcc9fd4b653ac752f861fb6e5b64df18d2cf99d7bd27158b44c7ed0d
UCFVeNAefgn9rVdnY5gs2ogw	탐사보도 세븐	_KZ-N0mcEcM	2023-09-30 18:30:09	6e07461d2c9286f3c47ac9596a279d60dd4c49e06308430e408cf85d92a173a3
UCFVeNAefgn9rVdnY5gs2ogw	탐사보도 세븐	_KZ-N0mcEcM	2023-09-23 04:51:56	6b4754b1194b0638041e2ac0556b6dfd15db560117913785bcf15e1252c1e162
UCFVeNAefgn9rVdnY5gs2ogw	탐사보도 세븐	_KZ-N0mcEcM	2023-09-22 14:08:45	38a1fb8117c5b2df7f8c7dc5b03ea7439663342583d6f77b1c386367f22ae85a
UCFVeNAefgn9rVdnY5gs2ogw	탐사보도 세븐	_KZ-N0mcEcM	2023-09-22 11:53:02	742d40882daeb8a570d7a1aab53c0840d889dcb34703a381ce9cb7f3fa261d48
UCFVeNAefgn9rVdnY5gs2ogw	탐사보도 세븐	_KZ-N0mcEcM	2023-09-22 02:33:28	3e5e038572c029a37ebc85b574858f1b9d1df8aeefeecae83053a1001ce4a824
UCFVeNAefgn9rVdnY5gs2ogw	탐사보도 세븐	_KZ-N0mcEcM	2023-09-21 15:49:42	4894526588bf2aaf7aa97118ef06601a259b87267b862e391322c9e908489d4a
UCFVeNAefgn9rVdnY5gs2ogw	탐사보도 세븐	_KZ-N0mcEcM	2023-09-21 05:11:24	c031d2b29e0b0ed56a2383137fd776194fa171558c665ee8a50f5a93db4b7dcf
UCFVeNAefgn9rVdnY5gs2ogw	탐사보도 세븐	_KZ-N0mcEcM	2023-09-19 13:29:40	1c8991b255c7b138a1ab062208dd7d7086dbd67ed2b34c394a243a4a81b1f217
UCFVeNAefgn9rVdnY5gs2ogw	탐사보도 세븐	_KZ-N0mcEcM	2023-09-19 12:48:23	be8072aadf366f2fe8bb37f77ce03dd5f8e4d3dde4cb6773fb8821eb8e38e37c
UCFVeNAefgn9rVdnY5gs2ogw	탐사보도 세븐	_KZ-N0mcEcM	2023-09-17 18:35:53	261621d02ba7fddab220c0d7bd88ab0f0e60d1867320d39f55a2c2bb82b321e5
UCFVeNAefgn9rVdnY5gs2ogw	탐사보도 세븐	_KZ-N0mcEcM	2023-09-16 08:30:22	2b04c7bf08048e55f9c96b979fb658394c2f6f28307327c70c0f98a972eee487
UCFVeNAefgn9rVdnY5gs2ogw	탐사보도 세븐	_KZ-N0mcEcM	2023-09-15 05:47:28	fa593dc636303068fc4c4047bc3500a6abfcbfa39298ee35220043925431de69
UCFVeNAefgn9rVdnY5gs2ogw	탐사보도 세븐	_KZ-N0mcEcM	2023-09-15 05:44:51	463d9affd91ca910dca1977019013eb12fcd6778c30423c38f80771bb5f0940d
UCFVeNAefgn9rVdnY5gs2ogw	탐사보도 세븐	_KZ-N0mcEcM	2023-09-30 18:31:32	6e07461d2c9286f3c47ac9596a279d60dd4c49e06308430e408cf85d92a173a3
UCFVeNAefgn9rVdnY5gs2ogw	탐사보도 세븐	_KZ-N0mcEcM	2023-09-14 08:52:00	5ce34006ec53be310bbefa978e85320b13edbdb24803f1cfa09a76be5c3b9d03
UCFVeNAefgn9rVdnY5gs2ogw	탐사보도 세븐	_KZ-N0mcEcM	2023-09-13 23:08:31	03f823ae6860ab99c6977cb86ddebeb00b7936f985c3358b493da66bc578c1e9
UCFVeNAefgn9rVdnY5gs2ogw	탐사보도 세븐	_KZ-N0mcEcM	2023-09-13 03:27:45	2b956af14e986e55bb9d8c07d21827cfc99b18e5a8655f757d71951e789f7687
UCFVeNAefgn9rVdnY5gs2ogw	탐사보도 세븐	_KZ-N0mcEcM	2023-09-12 21:49:26	7a7cfebd0edbcfd9320c15e7f5fee6400ce2026a37615a8ee3f0923e01d63efd
UCFVeNAefgn9rVdnY5gs2ogw	탐사보도 세븐	_KZ-N0mcEcM	2023-09-11 17:16:33	d495dcf08b12d52a07fe28970c4ffce76561efd8955a372b4fa94dbcb7f97e19
UCFVeNAefgn9rVdnY5gs2ogw	탐사보도 세븐	_KZ-N0mcEcM	2023-09-10 01:22:40	6ce719e0cbc2b5adcf9fbcfee2a548482ac0d6625c1eaaeaed17f2ef162437ed
UCFVeNAefgn9rVdnY5gs2ogw	탐사보도 세븐	_KZ-N0mcEcM	2023-09-09 13:13:03	6df9c5efa11049ed3d6d752dafdb2a1a58998ef3552d05967229575571589f53
UCFVeNAefgn9rVdnY5gs2ogw	탐사보도 세븐	_KZ-N0mcEcM	2023-09-09 04:05:51	4f653241a6e8c5558d1321cb1855e89ef76ee1a5e6bc95102f879c72deb2ea97
UCFVeNAefgn9rVdnY5gs2ogw	탐사보도 세븐	_KZ-N0mcEcM	2023-09-07 07:14:25	59f921da05aa454baeacb0e3b7994c5909ae024f30e8f00cad4145add8f7c783
UCFVeNAefgn9rVdnY5gs2ogw	탐사보도 세븐	_KZ-N0mcEcM	2023-09-06 16:48:25	531fda64c168a5f5bd3dc2a5600c94095493226794d089f0d65d6c2030c989fe
UCFVeNAefgn9rVdnY5gs2ogw	탐사보도 세븐	_KZ-N0mcEcM	2023-09-04 22:41:39	06172ffc724bc0419657c85fea8eaf07308c17231e4f86806488b692d49d00e3
UCFVeNAefgn9rVdnY5gs2ogw	탐사보도 세븐	_KZ-N0mcEcM	2023-09-03 14:08:01	f0e4acfbb8db576d199f16b85c2055cdc7747761c012d2cf2b665bff4b6e84f8
UCFVeNAefgn9rVdnY5gs2ogw	탐사보도 세븐	_KZ-N0mcEcM	2023-09-02 16:13:43	d3fd7271e0e65150229aae650b9cc6baa3209ea23f767470929cf11fcb38d905
UCFVeNAefgn9rVdnY5gs2ogw	탐사보도 세븐	_KZ-N0mcEcM	2023-09-02 11:09:01	6d815bdeed7bde9c24966fe0d09c21cf33726c4f654543af90e8889819c5474b
UCFVeNAefgn9rVdnY5gs2ogw	탐사보도 세븐	_KZ-N0mcEcM	2023-09-02 11:04:51	6d815bdeed7bde9c24966fe0d09c21cf33726c4f654543af90e8889819c5474b
UCFVeNAefgn9rVdnY5gs2ogw	탐사보도 세븐	_KZ-N0mcEcM	2023-09-02 11:02:31	6d815bdeed7bde9c24966fe0d09c21cf33726c4f654543af90e8889819c5474b
UCFVeNAefgn9rVdnY5gs2ogw	탐사보도 세븐	_KZ-N0mcEcM	2023-09-02 10:11:34	95250de096c34c52cd3e63bd8fbe0aa9a4de117169bc4424835f96a5599c65b3
UCFVeNAefgn9rVdnY5gs2ogw	탐사보도 세븐	_KZ-N0mcEcM	2023-09-01 21:55:17	a6007bea50250f2e725179d3ffdd0ac42cce4923fb6593348ec9ddf762b062b1
UCFVeNAefgn9rVdnY5gs2ogw	탐사보도 세븐	_KZ-N0mcEcM	2023-09-01 16:56:56	f1f129ecf16a721f0ff7a331bb7c144a84f9faf30e4456211833707f21ddff14
UCFVeNAefgn9rVdnY5gs2ogw	탐사보도 세븐	_KZ-N0mcEcM	2023-09-01 15:47:25	16a35216ba7b6f60e5eb6c3cf3c956272fd2cb91c0f36d8995b45028304c1da9
UCFVeNAefgn9rVdnY5gs2ogw	탐사보도 세븐	_KZ-N0mcEcM	2023-09-01 11:46:59	41c5701a64745363329fb73304769ee2ba99a6992079af11a000a4cb86648efe
UCFVeNAefgn9rVdnY5gs2ogw	탐사보도 세븐	_KZ-N0mcEcM	2023-09-01 10:48:02	193b91f2b090001ab04deb4244b6fd9677c34bc35db34ab4b22b2a6c0a03c392
UCFVeNAefgn9rVdnY5gs2ogw	탐사보도 세븐	_KZ-N0mcEcM	2023-09-01 02:45:56	4706c21ba3cf661245f979a63af692df1ed3156cb53d5d1a2bdad390e19605eb
UCFVeNAefgn9rVdnY5gs2ogw	탐사보도 세븐	_KZ-N0mcEcM	2023-08-31 19:05:54	4b4e140376aa5992ed30f04b42943ced95ffb9a81d2650031cbb94bf580ae1e7
UCFVeNAefgn9rVdnY5gs2ogw	탐사보도 세븐	_KZ-N0mcEcM	2023-08-31 18:39:38	4b4e140376aa5992ed30f04b42943ced95ffb9a81d2650031cbb94bf580ae1e7
UCFVeNAefgn9rVdnY5gs2ogw	탐사보도 세븐	_KZ-N0mcEcM	2023-10-05 03:42:10	5b7a56b5c1ed3be2fdbf02a70b6e393501bbf59a727993bd24c15391b7017073
UCFVeNAefgn9rVdnY5gs2ogw	탐사보도 세븐	_KZ-N0mcEcM	2023-08-31 14:25:03	c4e7f5e054b15f6a9a3dcc0d76393890def9cd6eca271a747bfef36bc70fe1c6
UCFVeNAefgn9rVdnY5gs2ogw	탐사보도 세븐	_KZ-N0mcEcM	2023-08-31 14:01:23	a443da3bc8367d0a9f58736f8060e79d07ea768a27137723c6615c32e96a1353
UCFVeNAefgn9rVdnY5gs2ogw	탐사보도 세븐	_KZ-N0mcEcM	2023-09-21 15:50:57	4894526588bf2aaf7aa97118ef06601a259b87267b862e391322c9e908489d4a
UCFVeNAefgn9rVdnY5gs2ogw	탐사보도 세븐	_KZ-N0mcEcM	2023-09-30 18:36:27	6e07461d2c9286f3c47ac9596a279d60dd4c49e06308430e408cf85d92a173a3
UCFVeNAefgn9rVdnY5gs2ogw	탐사보도 세븐	_KZ-N0mcEcM	2023-08-31 06:09:30	d16411692388c59f02dcb36df39ef17e7fe992478b721c6f24506fc0d312a806
UCFVeNAefgn9rVdnY5gs2ogw	탐사보도 세븐	_KZ-N0mcEcM	2023-08-31 04:32:58	804eb42608e88159a842ee3b06cdf189223e7647e5df4a2abc84e1c88a5d8741
UCFVeNAefgn9rVdnY5gs2ogw	탐사보도 세븐	_KZ-N0mcEcM	2023-08-31 04:30:32	804eb42608e88159a842ee3b06cdf189223e7647e5df4a2abc84e1c88a5d8741
UCFVeNAefgn9rVdnY5gs2ogw	탐사보도 세븐	_KZ-N0mcEcM	2023-08-31 00:06:44	1021b51df612ed0cb591e83561595843f805ce771c51f2ad9595b385b777b59f
UCFVeNAefgn9rVdnY5gs2ogw	탐사보도 세븐	_KZ-N0mcEcM	2023-08-30 15:43:47	0b80b4093b4173f100dba8e8dc34dec25bf0c151a50fcf6ffb59a0a3925de555
UCFVeNAefgn9rVdnY5gs2ogw	탐사보도 세븐	_KZ-N0mcEcM	2023-08-30 10:08:02	b51299afecaab71dc7236a6b9d4f7a80ad513409ddd14f9d28cd1fcc5a78bc3c
UCFVeNAefgn9rVdnY5gs2ogw	탐사보도 세븐	_KZ-N0mcEcM	2023-08-30 04:15:37	d0e7739806d79b8d75f636c95ba784667589cf4851ca78c80e5e0ea56f7b7681
UCFVeNAefgn9rVdnY5gs2ogw	탐사보도 세븐	_KZ-N0mcEcM	2024-07-29 16:26:11	d7a042264bd0e6a3d1f5e80fe41e0de35589fe7868d499e0cdcffe2b78dc44be
UCFVeNAefgn9rVdnY5gs2ogw	탐사보도 세븐	_KZ-N0mcEcM	2024-07-31 06:54:07	1af5c247f4dbdd02af7c0d46bffcc277eb27c348a28f457bbe4d01a5b391c145
UCFVeNAefgn9rVdnY5gs2ogw	탐사보도 세븐	_KZ-N0mcEcM	2023-08-30 01:45:32	c456aae34fb853336e2377cfb992f35749dc3eba5eb11bb019bab6b8590d4cec
UCFVeNAefgn9rVdnY5gs2ogw	탐사보도 세븐	_KZ-N0mcEcM	2023-08-29 13:19:00	231f224dd16c199b640a0e26cdd13566b64bae3be334c4e8e4171aca6bfd52a4
UCFVeNAefgn9rVdnY5gs2ogw	탐사보도 세븐	_KZ-N0mcEcM	2023-09-10 06:06:45	8316fa8caaa775a3b7886cec610acfe6abf7378385383875fb1dbdd3eeb6e256
UCFVeNAefgn9rVdnY5gs2ogw	탐사보도 세븐	_KZ-N0mcEcM	2023-08-28 23:37:44	d3c7c7ac6f995cca7de1069e3b7606c7461685116f3accf740079cc03d6cbdab
UCFVeNAefgn9rVdnY5gs2ogw	탐사보도 세븐	_KZ-N0mcEcM	2023-08-28 06:12:19	8e7d65f490fec4bde3d78ce5fa6ae2602f53f7f7060106d0cdca618cd5d5b675
UCFVeNAefgn9rVdnY5gs2ogw	탐사보도 세븐	_KZ-N0mcEcM	2023-08-26 17:29:19	014ceda6226f7f62c0482a637d8aabcaf329b5a6fa1b29dcf93ab4afa18f9b31
UCFVeNAefgn9rVdnY5gs2ogw	탐사보도 세븐	_KZ-N0mcEcM	2023-08-26 15:51:53	50caea943aff4ea1d9a1b4cfbfbe36804891462e87f836f92cd1e81cd4cf4df2
UCFVeNAefgn9rVdnY5gs2ogw	탐사보도 세븐	_KZ-N0mcEcM	2023-08-26 07:24:41	754359d412e6c809de9337301879334ad817f5d64f7a41aad43a4153a87dc93f
UCFVeNAefgn9rVdnY5gs2ogw	탐사보도 세븐	_KZ-N0mcEcM	2023-08-25 14:30:52	ca3af999a21773fe654b243117a3ba72f2264d182f0e30d4320de8fc2cf087d0
UCFVeNAefgn9rVdnY5gs2ogw	탐사보도 세븐	_KZ-N0mcEcM	2023-08-25 11:58:00	babfb3fe4c996858aab4fd93a59c8d5cdcd5d3c39da6b35aaae04c26799b80fb
UCFVeNAefgn9rVdnY5gs2ogw	탐사보도 세븐	_KZ-N0mcEcM	2023-08-24 17:01:38	5cc4a64d98d2ea443ee31b8918a27ba155b36d38a84c50665cb2f40f85109d1d
UCFVeNAefgn9rVdnY5gs2ogw	탐사보도 세븐	_KZ-N0mcEcM	2023-08-24 14:22:24	80658c063980a755813026ff2608a3957670d8d07e4f1c0f8a62a7aec85c9293
UCFVeNAefgn9rVdnY5gs2ogw	탐사보도 세븐	_KZ-N0mcEcM	2024-02-04 19:01:02	75724df727046694b4aa753f8a1598c25333770d3446a6a1c19e2f86d5e906c1
UCFVeNAefgn9rVdnY5gs2ogw	탐사보도 세븐	_KZ-N0mcEcM	2023-08-24 12:14:21	f0e4acfbb8db576d199f16b85c2055cdc7747761c012d2cf2b665bff4b6e84f8
UCFVeNAefgn9rVdnY5gs2ogw	탐사보도 세븐	_KZ-N0mcEcM	2023-08-24 11:43:47	d82bfdd713ff04dd6d076c1479679bd427e8059d14d8cb32cd742813aab6aef9
UCFVeNAefgn9rVdnY5gs2ogw	탐사보도 세븐	_KZ-N0mcEcM	2023-08-23 14:08:54	fafe2dab368a9fba871b64ed79323b51315b1e36510a3c7a243d255e5ef68cd3
UCFVeNAefgn9rVdnY5gs2ogw	탐사보도 세븐	_KZ-N0mcEcM	2023-08-23 10:49:56	e6f5efbcb023388ac1f6ff57e4c4692eb808b6d100bbfa8a01a55eec3f9bddd8
UCFVeNAefgn9rVdnY5gs2ogw	탐사보도 세븐	_KZ-N0mcEcM	2023-08-23 04:53:20	4d907667d5586feb15ae1c2c88403b1979574018c8fa4b7a81e7b2e0760320df
UCFVeNAefgn9rVdnY5gs2ogw	탐사보도 세븐	_KZ-N0mcEcM	2023-08-22 23:28:53	c77e8de14799aeb3bf18bc7aade37856f1aab238b35181ac7d8340478c349dfa
UCFVeNAefgn9rVdnY5gs2ogw	탐사보도 세븐	_KZ-N0mcEcM	2023-08-22 23:01:11	b8acdb32f8a715a08c1549cbe789dc9beb170743b0b8af407d6bfa19f1374e2d
UCFVeNAefgn9rVdnY5gs2ogw	탐사보도 세븐	_KZ-N0mcEcM	2023-08-22 10:12:21	8dd3947c23df18ba915db6f69291daa4735704b1b805468c24c4f245c506dae5
UCFVeNAefgn9rVdnY5gs2ogw	탐사보도 세븐	_KZ-N0mcEcM	2023-08-22 09:33:28	e964ed0f941d179aff301c1830e10b962ef59d90d068eff7cf0922d1636ffca9
UCFVeNAefgn9rVdnY5gs2ogw	탐사보도 세븐	_KZ-N0mcEcM	2023-08-22 08:51:02	39ececccd08dd3b26cd54f8d5620dee92b359a0d9c365586d3dec9fa90e73e68
UCFVeNAefgn9rVdnY5gs2ogw	탐사보도 세븐	_KZ-N0mcEcM	2023-08-22 00:51:12	587ee9844e8a21b4644c03354ccba154e9195140a4e278d74bc2c0c8692eec05
UCFVeNAefgn9rVdnY5gs2ogw	탐사보도 세븐	_KZ-N0mcEcM	2023-08-21 05:27:51	d3ed0d7d88b86c585a5f7048478c6562e7f3fd5fd0b304676092a29f52301916
UCFVeNAefgn9rVdnY5gs2ogw	탐사보도 세븐	_KZ-N0mcEcM	2023-08-20 19:54:07	6a9f3405cba10dac0d1a9337ee628faaefe4865382c81617f7685f238105ba03
UCFVeNAefgn9rVdnY5gs2ogw	탐사보도 세븐	_KZ-N0mcEcM	2023-08-19 13:13:12	d6d30d0c03e045725ab5a3651ca71416930377785a9b1deb6bb1d7edc2175532
UCFVeNAefgn9rVdnY5gs2ogw	탐사보도 세븐	_KZ-N0mcEcM	2023-08-18 12:39:52	be4de34df4ba24d048da3ca13b56853c1ba66ed6d6a6fd9aff0fb10c6decb97b
UCFVeNAefgn9rVdnY5gs2ogw	탐사보도 세븐	_KZ-N0mcEcM	2023-08-18 04:49:27	c3ff72d59f9ca50346fb77cd60458ded5a7e8a2b56fa493cc17996a1a630a989
UCFVeNAefgn9rVdnY5gs2ogw	탐사보도 세븐	_KZ-N0mcEcM	2023-08-18 01:00:12	7ad5fabbcf8d108722e82ac3ac8999bb62a98a785884f7c7d702d018a7b5e32d
UCFVeNAefgn9rVdnY5gs2ogw	탐사보도 세븐	_KZ-N0mcEcM	2023-08-18 01:00:12	7ad5fabbcf8d108722e82ac3ac8999bb62a98a785884f7c7d702d018a7b5e32d
UCFVeNAefgn9rVdnY5gs2ogw	탐사보도 세븐	_KZ-N0mcEcM	2023-08-18 01:00:12	7ad5fabbcf8d108722e82ac3ac8999bb62a98a785884f7c7d702d018a7b5e32d
UCFVeNAefgn9rVdnY5gs2ogw	탐사보도 세븐	_KZ-N0mcEcM	2023-08-18 01:00:11	7ad5fabbcf8d108722e82ac3ac8999bb62a98a785884f7c7d702d018a7b5e32d
UCFVeNAefgn9rVdnY5gs2ogw	탐사보도 세븐	_KZ-N0mcEcM	2024-02-07 15:45:49	4b4b2658addf2a51d3a26290922cefc4b683b8481baad11449ace6da33c47b5d
UCFVeNAefgn9rVdnY5gs2ogw	탐사보도 세븐	_KZ-N0mcEcM	2023-08-17 16:46:02	b30705e33358384782104d6aeffe171258e88a1176cd14e82e68201fb1434ab1
UCFVeNAefgn9rVdnY5gs2ogw	탐사보도 세븐	_KZ-N0mcEcM	2023-08-17 05:11:04	06e062a4df4a1ac657c59f5d69d10a6779c1a1539ff0d226f0b4fe4142ec2a5b
UCFVeNAefgn9rVdnY5gs2ogw	탐사보도 세븐	_KZ-N0mcEcM	2023-08-16 18:25:54	4e310d0925e9f324848988c7d82305bee079a98e9d78e80dd6f9a6d9e48e3c93
UCFVeNAefgn9rVdnY5gs2ogw	탐사보도 세븐	_KZ-N0mcEcM	2023-08-16 08:22:17	6f19e1e64afe6a0efa9143a53cbd845b67b7cd9599c0ddeee4e7cad9d6c3856d
UCFVeNAefgn9rVdnY5gs2ogw	탐사보도 세븐	_KZ-N0mcEcM	2023-08-16 06:55:04	571a455d4dab821dc031f34963f5d1d138f26aebbdcb1348b27e53e39d00cdbe
UCFVeNAefgn9rVdnY5gs2ogw	탐사보도 세븐	_KZ-N0mcEcM	2023-08-15 08:44:18	aa55e2ad8c7a9b83fab18d8a9da4dfc39cf6d916b07fc3536d2eb9c2d19f6d39
UCFVeNAefgn9rVdnY5gs2ogw	탐사보도 세븐	_KZ-N0mcEcM	2023-11-09 03:24:56	978e7eb656d92fd2ce230b6cab44510f8bf3c093e374b6f50d60c62e4cad8013
UCFVeNAefgn9rVdnY5gs2ogw	탐사보도 세븐	_KZ-N0mcEcM	2024-02-14 12:06:03	962c200d3d77cca2d27866086955206245a9f7529c40b03ac7dbfddf7d73d9cf
UCFVeNAefgn9rVdnY5gs2ogw	탐사보도 세븐	_KZ-N0mcEcM	2024-03-26 03:14:46	8cd0a92a30d68cf5575114b4863bbb559b520a8a2fea25b4f99e8ae018c5c1f6
UCFVeNAefgn9rVdnY5gs2ogw	탐사보도 세븐	_KZ-N0mcEcM	2024-04-27 11:38:34	7860acbf2dbc50944548af30008dcb0d8ca1fe515307f0b5cd40f4ab93bdd4c0
UCFVeNAefgn9rVdnY5gs2ogw	탐사보도 세븐	_KZ-N0mcEcM	2024-05-11 14:09:19	bcc548162f5124071e88386470a2e44d3efc2bed8c441160a61130e89747db15
UCFVeNAefgn9rVdnY5gs2ogw	탐사보도 세븐	_KZ-N0mcEcM	2023-08-14 04:24:08	ff8dff8072a18b67085307b96e3082ed8b7e20217a82c235c47e722982dcf9e9
UCFVeNAefgn9rVdnY5gs2ogw	탐사보도 세븐	_KZ-N0mcEcM	2023-09-30 18:45:45	6e07461d2c9286f3c47ac9596a279d60dd4c49e06308430e408cf85d92a173a3
UCFVeNAefgn9rVdnY5gs2ogw	탐사보도 세븐	_KZ-N0mcEcM	2023-11-07 12:11:26	b325503276c59b6b7320f8074e418f59f00a49c4d8ddf5d8cb8ee79e32db16a5
UCFVeNAefgn9rVdnY5gs2ogw	탐사보도 세븐	_KZ-N0mcEcM	2023-08-13 04:30:25	77ae2b34f07400992c20d69eb0b26557bdb4dbd75961d0404ccac3d0740b7b5c
UCFVeNAefgn9rVdnY5gs2ogw	탐사보도 세븐	_KZ-N0mcEcM	2023-08-12 12:10:27	3738a4260bbfb1a6f702f17904f84cd86caf27cae375caeff261b751e17b01b0
UCFVeNAefgn9rVdnY5gs2ogw	탐사보도 세븐	_KZ-N0mcEcM	2023-08-11 16:33:10	c7fde72094c7ca06023050c8c5856f04d18ad7177a4152c73dda012631087fcc
UCFVeNAefgn9rVdnY5gs2ogw	탐사보도 세븐	_KZ-N0mcEcM	2023-08-11 16:26:48	c7fde72094c7ca06023050c8c5856f04d18ad7177a4152c73dda012631087fcc
UCFVeNAefgn9rVdnY5gs2ogw	탐사보도 세븐	_KZ-N0mcEcM	2023-08-11 16:25:10	c7fde72094c7ca06023050c8c5856f04d18ad7177a4152c73dda012631087fcc
UCFVeNAefgn9rVdnY5gs2ogw	탐사보도 세븐	_KZ-N0mcEcM	2023-08-11 16:23:38	55ce24eca6f45ea51002409f7016d0bcbc91d37f291cc34f3fcc25d663625f9e
UCFVeNAefgn9rVdnY5gs2ogw	탐사보도 세븐	_KZ-N0mcEcM	2023-08-22 12:56:22	47ba7e9eacd866c15c0e5faa6aeabaa2be1d8801cfcff8bf8816da37a1f33589
UCFVeNAefgn9rVdnY5gs2ogw	탐사보도 세븐	_KZ-N0mcEcM	2023-09-27 01:18:46	60af2c8130ffa824abd6c6315a565910c079482bf20917256af45bdaa687da9f
UCFVeNAefgn9rVdnY5gs2ogw	탐사보도 세븐	_KZ-N0mcEcM	2023-09-28 03:15:27	47ba7e9eacd866c15c0e5faa6aeabaa2be1d8801cfcff8bf8816da37a1f33589
UCFVeNAefgn9rVdnY5gs2ogw	탐사보도 세븐	_KZ-N0mcEcM	2023-10-11 22:16:21	cd03a0685bfa0a164e499d877b3ef3d56eccae8e47a7ba3620e286e7fc3ec0c1
UCFVeNAefgn9rVdnY5gs2ogw	탐사보도 세븐	_KZ-N0mcEcM	2023-11-23 19:21:01	2792805d105885d3118188eb88c8cc66e2bf29a1a71f403e40cb8858c918948c
UCFVeNAefgn9rVdnY5gs2ogw	탐사보도 세븐	_KZ-N0mcEcM	2023-08-11 16:23:04	c7fde72094c7ca06023050c8c5856f04d18ad7177a4152c73dda012631087fcc
UCFVeNAefgn9rVdnY5gs2ogw	탐사보도 세븐	_KZ-N0mcEcM	2023-08-11 16:21:34	c7fde72094c7ca06023050c8c5856f04d18ad7177a4152c73dda012631087fcc
UCFVeNAefgn9rVdnY5gs2ogw	탐사보도 세븐	_KZ-N0mcEcM	2023-08-11 16:21:12	c7fde72094c7ca06023050c8c5856f04d18ad7177a4152c73dda012631087fcc
UCFVeNAefgn9rVdnY5gs2ogw	탐사보도 세븐	_KZ-N0mcEcM	2023-08-11 16:20:52	c7fde72094c7ca06023050c8c5856f04d18ad7177a4152c73dda012631087fcc
UCFVeNAefgn9rVdnY5gs2ogw	탐사보도 세븐	_KZ-N0mcEcM	2023-08-11 16:19:22	c7fde72094c7ca06023050c8c5856f04d18ad7177a4152c73dda012631087fcc
UCFVeNAefgn9rVdnY5gs2ogw	탐사보도 세븐	_KZ-N0mcEcM	2023-11-07 14:36:26	d357b57ded33d936908b10fc63568cc1ff4b8d300073916e4c60b757f01f2772
UCFVeNAefgn9rVdnY5gs2ogw	탐사보도 세븐	_KZ-N0mcEcM	2023-08-11 16:18:44	c7fde72094c7ca06023050c8c5856f04d18ad7177a4152c73dda012631087fcc
UCFVeNAefgn9rVdnY5gs2ogw	탐사보도 세븐	_KZ-N0mcEcM	2023-08-11 16:18:04	c7fde72094c7ca06023050c8c5856f04d18ad7177a4152c73dda012631087fcc
UCFVeNAefgn9rVdnY5gs2ogw	탐사보도 세븐	_KZ-N0mcEcM	2023-08-11 16:15:46	c7fde72094c7ca06023050c8c5856f04d18ad7177a4152c73dda012631087fcc
UCFVeNAefgn9rVdnY5gs2ogw	탐사보도 세븐	_KZ-N0mcEcM	2023-08-11 16:15:36	c7fde72094c7ca06023050c8c5856f04d18ad7177a4152c73dda012631087fcc
UCFVeNAefgn9rVdnY5gs2ogw	탐사보도 세븐	_KZ-N0mcEcM	2024-02-04 19:09:49	75724df727046694b4aa753f8a1598c25333770d3446a6a1c19e2f86d5e906c1
UCFVeNAefgn9rVdnY5gs2ogw	탐사보도 세븐	_KZ-N0mcEcM	2023-08-11 16:14:38	c7fde72094c7ca06023050c8c5856f04d18ad7177a4152c73dda012631087fcc
UCFVeNAefgn9rVdnY5gs2ogw	탐사보도 세븐	_KZ-N0mcEcM	2023-08-11 16:10:54	c7fde72094c7ca06023050c8c5856f04d18ad7177a4152c73dda012631087fcc
UCFVeNAefgn9rVdnY5gs2ogw	탐사보도 세븐	_KZ-N0mcEcM	2024-02-07 15:53:30	4b4b2658addf2a51d3a26290922cefc4b683b8481baad11449ace6da33c47b5d
UCFVeNAefgn9rVdnY5gs2ogw	탐사보도 세븐	_KZ-N0mcEcM	2023-08-10 20:20:55	f34bba7d44e9ca68d81187aee304cdddd17a8852ea27a9d541519d91976fdc82
UCFVeNAefgn9rVdnY5gs2ogw	탐사보도 세븐	_KZ-N0mcEcM	2023-08-09 21:55:51	8ec52c2d0ae109872bcfdb08d550baf2d8f8d436ac76f8ffbddf841b1a22f8d5
UCFVeNAefgn9rVdnY5gs2ogw	탐사보도 세븐	_KZ-N0mcEcM	2023-08-09 08:08:04	1553140da41c73391f97b3dcc8b023eee99da167381a904b7dff79001cc61ee0
UCFVeNAefgn9rVdnY5gs2ogw	탐사보도 세븐	_KZ-N0mcEcM	2023-08-08 16:59:54	b6fc06a824b7646adf9adbe0703b5ac7c1c43ba9d14180aedfdb8f64096bd717
UCFVeNAefgn9rVdnY5gs2ogw	탐사보도 세븐	_KZ-N0mcEcM	2023-08-06 13:47:30	5ba04334e53302a07c86cc58d2351feedb2efe598f802ea3e7729b5f59aed77c
UCFVeNAefgn9rVdnY5gs2ogw	탐사보도 세븐	_KZ-N0mcEcM	2023-08-05 11:49:35	24349ab8ed0eeb12f5e5635251775489f2553440653e4c4a45cb7236de6aced4
UCFVeNAefgn9rVdnY5gs2ogw	탐사보도 세븐	_KZ-N0mcEcM	2023-08-05 08:10:36	83aac7a886872df9009d3c5bec198116fe95e50bfa5254c53cc374402f6b0eeb
UCFVeNAefgn9rVdnY5gs2ogw	탐사보도 세븐	_KZ-N0mcEcM	2023-08-19 21:04:53	80e502dc17d14b07b18ac6573d2fbe4f9d6ce0056942dc48ace113f0fc88f5ad
UCFVeNAefgn9rVdnY5gs2ogw	탐사보도 세븐	_KZ-N0mcEcM	2023-08-05 01:54:29	3155e49499c1f681716b5a9d4473cdd2d6203a8e5c828f5cd5918a7b9075de1d
UCFVeNAefgn9rVdnY5gs2ogw	탐사보도 세븐	_KZ-N0mcEcM	2023-08-05 00:38:56	aa9c0cab1f2762de00465b2a001542ab49904ee1d00eb7d22b7913c45b32af7f
UCFVeNAefgn9rVdnY5gs2ogw	탐사보도 세븐	_KZ-N0mcEcM	2023-08-04 15:27:38	07a5bb35975d04cea9ef5b513dfb90d73f9500aecae0ba5d9601d4a848ff7391
UCFVeNAefgn9rVdnY5gs2ogw	탐사보도 세븐	_KZ-N0mcEcM	2023-08-03 03:43:18	80e502dc17d14b07b18ac6573d2fbe4f9d6ce0056942dc48ace113f0fc88f5ad
UCFVeNAefgn9rVdnY5gs2ogw	탐사보도 세븐	_KZ-N0mcEcM	2023-08-02 22:37:09	8b84e0831894d4ea503b1ae39aea7cf4ce3218c9c5372b2ab22d9973835af9a1
UCFVeNAefgn9rVdnY5gs2ogw	탐사보도 세븐	_KZ-N0mcEcM	2023-11-09 01:34:57	6386830eae099a63e92a3c4d87d0def16da19e49bdf172ff9a74ee3a1a6c5e01
UCFVeNAefgn9rVdnY5gs2ogw	탐사보도 세븐	_KZ-N0mcEcM	2023-12-29 23:41:39	895acdaf9f26c55288b1699c999199742253a8b69dd0467dc97835ebe3d2348d
UCFVeNAefgn9rVdnY5gs2ogw	탐사보도 세븐	_KZ-N0mcEcM	2024-01-09 09:35:31	6e59bd42b9a8c524a48f2bdd5236e01412bbba4527b559e0ba78d53f19cf16d2
UCFVeNAefgn9rVdnY5gs2ogw	탐사보도 세븐	_KZ-N0mcEcM	2024-02-08 11:49:53	26f5e0c0e40e13e715ef33a1d8a490f971af4ddddede3acdeedd3c38eee2b1fe
UCFVeNAefgn9rVdnY5gs2ogw	탐사보도 세븐	_KZ-N0mcEcM	2024-05-12 20:45:46	95e22bf20735b1dc5eda80a1c8d3b042fa57fcf680f17b300f42a3e5722db89f
UCFVeNAefgn9rVdnY5gs2ogw	탐사보도 세븐	_KZ-N0mcEcM	2023-08-02 07:50:11	bd9f2dbae0ae6662b8e318a88ad7054ed488e22ea39c48f6c209c4786273466e
UCFVeNAefgn9rVdnY5gs2ogw	탐사보도 세븐	_KZ-N0mcEcM	2023-08-01 04:21:58	c8671b90f5115ee2b228ab00b4d7fcd317566d03068d929a4bfa18401a0e305c
UCFVeNAefgn9rVdnY5gs2ogw	탐사보도 세븐	_KZ-N0mcEcM	2023-08-01 03:08:55	26f0c1e476cf6717c37c6128eea7cc95e10ff1d87a2e2ce23c779cefb0506760
UCFVeNAefgn9rVdnY5gs2ogw	탐사보도 세븐	_KZ-N0mcEcM	2023-08-01 02:48:43	b47c1e5056e086917974f6416b6656ef68677fe8248bc7ddd158b52022bdf51e
UCFVeNAefgn9rVdnY5gs2ogw	탐사보도 세븐	_KZ-N0mcEcM	2024-02-07 15:35:13	4b4b2658addf2a51d3a26290922cefc4b683b8481baad11449ace6da33c47b5d
UCFVeNAefgn9rVdnY5gs2ogw	탐사보도 세븐	_KZ-N0mcEcM	2023-07-31 14:48:39	4deee8e6724f7d48d17785583a4878d3942cbe4598887f812819e545f9aa3d4c
UCFVeNAefgn9rVdnY5gs2ogw	탐사보도 세븐	_KZ-N0mcEcM	2024-01-19 01:25:19	7594270f9a47153349677b8fb1d0f7c050b439e63985fc9d4932d0d45921dc4d
UCFVeNAefgn9rVdnY5gs2ogw	탐사보도 세븐	_KZ-N0mcEcM	2023-07-31 14:28:02	fb4077de23f0fbdc8d1824a5ed9056a94de2bf8015f629686c75a48d7d8dcea5
UCFVeNAefgn9rVdnY5gs2ogw	탐사보도 세븐	_KZ-N0mcEcM	2023-07-30 01:37:28	bc0eadbfedaf32278fe3bcedcb9892441bd2ac1fc14c1fbe8d3d60229c00acf5
UCFVeNAefgn9rVdnY5gs2ogw	탐사보도 세븐	_KZ-N0mcEcM	2023-07-30 00:51:55	bedc6a1978632d4ea1b336dda8b9a82a8e4a7b4639df36d04e5293cb1e772fe9
UCFVeNAefgn9rVdnY5gs2ogw	탐사보도 세븐	_KZ-N0mcEcM	2023-07-29 22:15:07	08604e366ca397a05d418dfc3317778e46bb71fe2c2349e8a71738e52e42d7be
UCFVeNAefgn9rVdnY5gs2ogw	탐사보도 세븐	_KZ-N0mcEcM	2023-11-07 12:27:39	b325503276c59b6b7320f8074e418f59f00a49c4d8ddf5d8cb8ee79e32db16a5
UCFVeNAefgn9rVdnY5gs2ogw	탐사보도 세븐	_KZ-N0mcEcM	2024-02-04 19:09:00	75724df727046694b4aa753f8a1598c25333770d3446a6a1c19e2f86d5e906c1
UCFVeNAefgn9rVdnY5gs2ogw	탐사보도 세븐	_KZ-N0mcEcM	2023-07-29 10:32:20	0b8870f3edf47c2718a245ef0942a01865af2badd578442eba9de209f2586f3e
UCFVeNAefgn9rVdnY5gs2ogw	탐사보도 세븐	_KZ-N0mcEcM	2023-07-30 16:14:34	71f0c534b9769551ad8edbfcd4c9ee2c318cbb1f33c9d214527ea93acaebd301
UCFVeNAefgn9rVdnY5gs2ogw	탐사보도 세븐	_KZ-N0mcEcM	2023-07-28 15:32:14	71f0c534b9769551ad8edbfcd4c9ee2c318cbb1f33c9d214527ea93acaebd301
UCFVeNAefgn9rVdnY5gs2ogw	탐사보도 세븐	_KZ-N0mcEcM	2023-08-19 21:02:22	80e502dc17d14b07b18ac6573d2fbe4f9d6ce0056942dc48ace113f0fc88f5ad
UCFVeNAefgn9rVdnY5gs2ogw	탐사보도 세븐	_KZ-N0mcEcM	2023-08-30 10:10:25	b51299afecaab71dc7236a6b9d4f7a80ad513409ddd14f9d28cd1fcc5a78bc3c
UCFVeNAefgn9rVdnY5gs2ogw	탐사보도 세븐	_KZ-N0mcEcM	2023-08-30 10:35:18	80e502dc17d14b07b18ac6573d2fbe4f9d6ce0056942dc48ace113f0fc88f5ad
UCFVeNAefgn9rVdnY5gs2ogw	탐사보도 세븐	_KZ-N0mcEcM	2023-10-21 16:18:36	71f0c534b9769551ad8edbfcd4c9ee2c318cbb1f33c9d214527ea93acaebd301
UCFVeNAefgn9rVdnY5gs2ogw	탐사보도 세븐	_KZ-N0mcEcM	2023-07-28 15:31:55	71f0c534b9769551ad8edbfcd4c9ee2c318cbb1f33c9d214527ea93acaebd301
UCFVeNAefgn9rVdnY5gs2ogw	탐사보도 세븐	_KZ-N0mcEcM	2023-07-28 11:40:03	604d9dd97153ff2fb2413d6c3fa80683c31bb58c57cc1b7055ee4ef9173963b4
UCFVeNAefgn9rVdnY5gs2ogw	탐사보도 세븐	_KZ-N0mcEcM	2023-07-24 21:46:27	e80d5910c20f4e7b11b0ebe3f951c5f797852982818d82daa84f8e39f14aae21
UCFVeNAefgn9rVdnY5gs2ogw	탐사보도 세븐	_KZ-N0mcEcM	2023-08-19 18:57:48	6e07461d2c9286f3c47ac9596a279d60dd4c49e06308430e408cf85d92a173a3
UCFVeNAefgn9rVdnY5gs2ogw	탐사보도 세븐	_KZ-N0mcEcM	2024-04-30 12:17:36	313fb03157aee353220c6bc26b5ce6e9b40b1e0b215333c0ebb22ce9b446b6e8
UCFVeNAefgn9rVdnY5gs2ogw	탐사보도 세븐	_KZ-N0mcEcM	2023-07-24 20:07:59	cd68a6a2c6a585eab053a34c49ab60bce1d3764c26215c71aeb848686e23821c
UCFVeNAefgn9rVdnY5gs2ogw	탐사보도 세븐	_KZ-N0mcEcM	2023-07-24 03:00:32	ed6c646a5d13407cb0389da5140e121bf9c1fa40b3bfef36ee49881f6bf3fba5
UCFVeNAefgn9rVdnY5gs2ogw	탐사보도 세븐	_KZ-N0mcEcM	2023-07-20 05:42:34	2e2b6d2657cb951b7557bca64e0057f62b294933e30cbaeba413373602b92a16
UCFVeNAefgn9rVdnY5gs2ogw	탐사보도 세븐	_KZ-N0mcEcM	2023-07-19 20:59:01	40742a45e95b862d07c5e5f3e189cb02238d8b39cb5c1edf50faf0dd5ba1f917
UCFVeNAefgn9rVdnY5gs2ogw	탐사보도 세븐	_KZ-N0mcEcM	2023-07-19 06:29:37	a84a932b494bdb756d93be0a0385243b3708ffe3a0c87b035c68af8951c85a88
UCFVeNAefgn9rVdnY5gs2ogw	탐사보도 세븐	_KZ-N0mcEcM	2023-07-19 00:13:37	1bc60240115e56a6f8d86ba6a24bd8c675c97af1d262d0e65d191878d6cf5c16
UCFVeNAefgn9rVdnY5gs2ogw	탐사보도 세븐	_KZ-N0mcEcM	2023-07-16 13:50:57	b06e3d493053b1993220266c443b399ea8327ece25e86c0f05bd81801aa249fe
UCFVeNAefgn9rVdnY5gs2ogw	탐사보도 세븐	_KZ-N0mcEcM	2023-07-20 09:50:08	fbd405ebb6c064a929feb7bec69ffbb2f9bddf3584746d6e9916d27f7e9bc352
UCFVeNAefgn9rVdnY5gs2ogw	탐사보도 세븐	_KZ-N0mcEcM	2023-07-20 12:53:06	0981e3bd8f238dfdac80efde0b7938e1b468af05a8c91df2a913254373b2f41e
UCFVeNAefgn9rVdnY5gs2ogw	탐사보도 세븐	_KZ-N0mcEcM	2024-01-03 17:39:41	83a16eece3ad261e332970d72c19575d4d70b507a565701da3d7235631709aae
UCFVeNAefgn9rVdnY5gs2ogw	탐사보도 세븐	_KZ-N0mcEcM	2023-07-16 11:48:54	194832d8225076e9674097dae0448d94e37c88eba81cf1fedb20090d60bbf070
UCFVeNAefgn9rVdnY5gs2ogw	탐사보도 세븐	_KZ-N0mcEcM	2023-07-16 10:42:50	ca1a2f6aa5b33916e86148a6d052be5237bd1afd2a6eb0e537db8a50c7e0a6b3
UCFVeNAefgn9rVdnY5gs2ogw	탐사보도 세븐	_KZ-N0mcEcM	2024-07-14 14:35:20	34c5288439a31835449c864644c4ecae472d0311e50f83d2963ef24248cf3d59
UCFVeNAefgn9rVdnY5gs2ogw	탐사보도 세븐	_KZ-N0mcEcM	2023-07-16 10:13:45	3a125314ed16c16174db100b9c226da91da30b82b5eb95185958a5082f0a67ff
UCFVeNAefgn9rVdnY5gs2ogw	탐사보도 세븐	_KZ-N0mcEcM	2023-09-10 05:48:20	8316fa8caaa775a3b7886cec610acfe6abf7378385383875fb1dbdd3eeb6e256
UCFVeNAefgn9rVdnY5gs2ogw	탐사보도 세븐	_KZ-N0mcEcM	2023-09-20 03:16:25	3a125314ed16c16174db100b9c226da91da30b82b5eb95185958a5082f0a67ff
UCFVeNAefgn9rVdnY5gs2ogw	탐사보도 세븐	_KZ-N0mcEcM	2023-12-29 23:43:47	895acdaf9f26c55288b1699c999199742253a8b69dd0467dc97835ebe3d2348d
UCFVeNAefgn9rVdnY5gs2ogw	탐사보도 세븐	_KZ-N0mcEcM	2023-07-15 15:39:32	8798f24900c8a6dc17c5a465edfe0634b59eb892702e39328a2e5106c5bcbe1c
UCFVeNAefgn9rVdnY5gs2ogw	탐사보도 세븐	_KZ-N0mcEcM	2023-07-15 15:37:13	8798f24900c8a6dc17c5a465edfe0634b59eb892702e39328a2e5106c5bcbe1c
UCFVeNAefgn9rVdnY5gs2ogw	탐사보도 세븐	_KZ-N0mcEcM	2023-07-15 14:30:29	053244186f195f73c2ce30df5aef1205b388540a43b96032c91242f92df0cdee
UCFVeNAefgn9rVdnY5gs2ogw	탐사보도 세븐	_KZ-N0mcEcM	2023-11-07 12:08:04	b325503276c59b6b7320f8074e418f59f00a49c4d8ddf5d8cb8ee79e32db16a5
UCFVeNAefgn9rVdnY5gs2ogw	탐사보도 세븐	_KZ-N0mcEcM	2023-07-14 15:25:02	73db59ae52d6e8157aaa402b9590f65b1e5f7baa5dc3b6b5375a219330aa2fe4
UCFVeNAefgn9rVdnY5gs2ogw	탐사보도 세븐	_KZ-N0mcEcM	2023-07-14 04:46:39	b27dc2735d0152d81b4bbe6fa94bdeccf98685073dee2d6acf72e37be33123cf
UCFVeNAefgn9rVdnY5gs2ogw	탐사보도 세븐	_KZ-N0mcEcM	2023-07-13 07:37:45	dbdf508fc72f8d5472c90e6249a67fa481a1aa59e1c723d830ed5f72a6cba57b
UCFVeNAefgn9rVdnY5gs2ogw	탐사보도 세븐	_KZ-N0mcEcM	2023-12-29 23:45:00	895acdaf9f26c55288b1699c999199742253a8b69dd0467dc97835ebe3d2348d
UCFVeNAefgn9rVdnY5gs2ogw	탐사보도 세븐	_KZ-N0mcEcM	2024-03-15 07:39:15	dbdf508fc72f8d5472c90e6249a67fa481a1aa59e1c723d830ed5f72a6cba57b
UCFVeNAefgn9rVdnY5gs2ogw	탐사보도 세븐	_KZ-N0mcEcM	2023-07-13 05:28:14	38d4fdeac9151abdff1b03dc811e85e4b85db97ec572b0b71b2f76f7448982f4
UCFVeNAefgn9rVdnY5gs2ogw	탐사보도 세븐	_KZ-N0mcEcM	2023-07-11 19:02:38	c01d1c6b489ec9d8bd5fcd26badcc76860aa38ba933c5461adec963a81148aa0
UCFVeNAefgn9rVdnY5gs2ogw	탐사보도 세븐	_KZ-N0mcEcM	2023-07-11 05:46:59	73c0d32846e34377b9e841762108ab5a733c31153105030a5cb1a99ca3cfdb57
UCFVeNAefgn9rVdnY5gs2ogw	탐사보도 세븐	_KZ-N0mcEcM	2023-07-10 02:07:11	e4f2c0b9800f9ad6eb0230595aee9b2232c833a2c3d3830e8cf85c31e641ea40
UCFVeNAefgn9rVdnY5gs2ogw	탐사보도 세븐	_KZ-N0mcEcM	2023-07-10 00:01:42	3316f998feeba29ffd7314e67b162817f38a225652e1e0d2798ba0bf34de91c6
UCFVeNAefgn9rVdnY5gs2ogw	탐사보도 세븐	_KZ-N0mcEcM	2023-07-09 19:26:07	21277f0bf6198fd62c4f697e66e2520faedeffebaf5fe19fe09a44833b06b6a3
UCFVeNAefgn9rVdnY5gs2ogw	탐사보도 세븐	_KZ-N0mcEcM	2023-07-09 15:33:13	631c6cc5e9eed98780c9505fc37b237e5f3639fef44d188d11af3ca4dfc391f9
UCFVeNAefgn9rVdnY5gs2ogw	탐사보도 세븐	_KZ-N0mcEcM	2023-07-08 14:10:47	25c743283c6ee8b680c8007bd1f56e65f107bdbbc18b3d7b4bc80177f94a06e2
UCFVeNAefgn9rVdnY5gs2ogw	탐사보도 세븐	_KZ-N0mcEcM	2023-07-08 04:59:18	44c41b431094d7b0a622b640751a81fdba47f24d95fdfe42065ff8659a5fa41a
UCFVeNAefgn9rVdnY5gs2ogw	탐사보도 세븐	_KZ-N0mcEcM	2023-07-06 23:49:15	b45539396b736626f0f6375ea5298c5584c18ad8659249faee45626757815eea
UCFVeNAefgn9rVdnY5gs2ogw	탐사보도 세븐	_KZ-N0mcEcM	2023-07-04 15:56:50	c85e26047f2ecd2e7c1a4dcddd65d5ee0b3ff119df7dec3bd30b3a0e1ee4552f
UCFVeNAefgn9rVdnY5gs2ogw	탐사보도 세븐	_KZ-N0mcEcM	2023-07-03 04:58:28	7bf415dc2c990558f93dc72467fd6076a1e44686594c1679c52da80e2a3a45aa
UCFVeNAefgn9rVdnY5gs2ogw	탐사보도 세븐	_KZ-N0mcEcM	2023-08-30 10:12:33	b51299afecaab71dc7236a6b9d4f7a80ad513409ddd14f9d28cd1fcc5a78bc3c
UCFVeNAefgn9rVdnY5gs2ogw	탐사보도 세븐	_KZ-N0mcEcM	2023-07-03 01:19:35	99ca419edf61768ece613e9f857693adc0b5431b5f0ba412915a1c64afbf8e86
UCFVeNAefgn9rVdnY5gs2ogw	탐사보도 세븐	_KZ-N0mcEcM	2023-06-30 14:35:48	01fab6a95eac6ff5d27e717702e890f0b5b1064e6619e61433860cfc6cead931
UCFVeNAefgn9rVdnY5gs2ogw	탐사보도 세븐	_KZ-N0mcEcM	2023-06-29 07:36:06	82fa0b16949bde2868529c1c2ab6a8763bedfd21ce93f0d0a8c68f4e0a0b084c
UCFVeNAefgn9rVdnY5gs2ogw	탐사보도 세븐	_KZ-N0mcEcM	2023-06-27 01:38:33	cc4107bcc66364a6425b6f04c0de9c741b27b477b0b4899274923a4ffe2991be
UCFVeNAefgn9rVdnY5gs2ogw	탐사보도 세븐	_KZ-N0mcEcM	2023-06-26 14:49:05	39175ee85dfeffac614aa949e86b8d8354854d5e2edf4a4b27a086e5266d1d13
UCFVeNAefgn9rVdnY5gs2ogw	탐사보도 세븐	_KZ-N0mcEcM	2024-06-08 00:03:11	d10a55a54a91bbcdd436978378b9d47d2adc7b168c03f18905d8ea94f3f708b5
UCFVeNAefgn9rVdnY5gs2ogw	탐사보도 세븐	_KZ-N0mcEcM	2023-06-26 10:43:52	9c7abfbcd3e80ece317883206cd1a38dbb4df856484a80b409d2b09c2299825d
UCFVeNAefgn9rVdnY5gs2ogw	탐사보도 세븐	_KZ-N0mcEcM	2024-01-03 17:41:19	83a16eece3ad261e332970d72c19575d4d70b507a565701da3d7235631709aae
UCFVeNAefgn9rVdnY5gs2ogw	탐사보도 세븐	_KZ-N0mcEcM	2023-06-25 01:07:16	aa65f69cad8e5108bc2ae183b765877b945c5490030e963a84f534cdbe1dd0b8
UCFVeNAefgn9rVdnY5gs2ogw	탐사보도 세븐	_KZ-N0mcEcM	2023-06-24 15:02:44	f6bc213ca7a46b09aa0526b28c59710ccdc51f7ca293a5611a8bb0f07aab2736
UCFVeNAefgn9rVdnY5gs2ogw	탐사보도 세븐	_KZ-N0mcEcM	2023-06-24 15:01:02	d23fc6891253452471e202eb92bb2ee7f6a43de2bd4ac688a4cc00aa0c14e8eb
UCFVeNAefgn9rVdnY5gs2ogw	탐사보도 세븐	_KZ-N0mcEcM	2024-02-28 06:14:41	b12bb11f040771e4ca6a6b8da63c4f120f47c6088a7a5608254ccf54bfde54c3
UCFVeNAefgn9rVdnY5gs2ogw	탐사보도 세븐	_KZ-N0mcEcM	2023-06-24 14:59:42	91c4152d04e02ca6e2586df45778c11b39b9ec701c99bb38340102fd3460f8e9
UCFVeNAefgn9rVdnY5gs2ogw	탐사보도 세븐	_KZ-N0mcEcM	2023-06-24 14:45:14	d23fc6891253452471e202eb92bb2ee7f6a43de2bd4ac688a4cc00aa0c14e8eb
UCFVeNAefgn9rVdnY5gs2ogw	탐사보도 세븐	_KZ-N0mcEcM	2023-06-24 14:06:12	ecb17ea9315ed9a1f821571926754de0191a255e1fa94bd721aeb33438052bee
UCFVeNAefgn9rVdnY5gs2ogw	탐사보도 세븐	_KZ-N0mcEcM	2023-06-24 10:55:18	98ad4b9f6df959f83a6f62964139e3312ea332ccf2f88919a41463fd09ab2b1d
UCFVeNAefgn9rVdnY5gs2ogw	탐사보도 세븐	_KZ-N0mcEcM	2023-07-11 00:49:43	ad30de2bec9c57e1430a00b182908fe50993be284c8d21a26c79eb213450d5a6
UCFVeNAefgn9rVdnY5gs2ogw	탐사보도 세븐	_KZ-N0mcEcM	2023-11-07 11:46:08	b325503276c59b6b7320f8074e418f59f00a49c4d8ddf5d8cb8ee79e32db16a5
UCFVeNAefgn9rVdnY5gs2ogw	탐사보도 세븐	_KZ-N0mcEcM	2023-12-17 23:43:21	62e5685534908efbea6125d3566a474f1fb1f06a07404aa9ce24bd40c263649c
UCFVeNAefgn9rVdnY5gs2ogw	탐사보도 세븐	_KZ-N0mcEcM	2024-02-23 15:01:45	3169169ae01210364d3c51decafcd5af9a0fc39fd1a54994520aab7bc54a4e3c
UCFVeNAefgn9rVdnY5gs2ogw	탐사보도 세븐	_KZ-N0mcEcM	2024-04-27 07:06:37	ce2193edc17b8ca311f284a6374cf0eb9f5063e32f6f0737a6e96eae37016f20
UCFVeNAefgn9rVdnY5gs2ogw	탐사보도 세븐	_KZ-N0mcEcM	2023-06-24 07:24:15	03e3ee04dbe44271c0ef46737b615f567b8727e7d0e471652c7e5a3c7ed995f0
UCFVeNAefgn9rVdnY5gs2ogw	탐사보도 세븐	_KZ-N0mcEcM	2023-06-24 06:58:37	142992695666ae15548e912c66e5dec8a7b938b2c8da0a15db30fc50b3491c28
UCFVeNAefgn9rVdnY5gs2ogw	탐사보도 세븐	_KZ-N0mcEcM	2023-06-24 06:17:48	fe676dc770f835b8b54a026a40e1ba594880247369b97c98bd43d87b01c8b544
UCFVeNAefgn9rVdnY5gs2ogw	탐사보도 세븐	_KZ-N0mcEcM	2023-06-24 04:22:32	880bd21bee483360fbb64ddac6fca66849eb9b27068170d8eb9e88b9e949c0ea
UCFVeNAefgn9rVdnY5gs2ogw	탐사보도 세븐	_KZ-N0mcEcM	2023-06-24 01:45:14	35a9e99059c3289cd9b79f7579d38a818d9d6c2d19b8c31b836dc65fbd1925aa
UCFVeNAefgn9rVdnY5gs2ogw	탐사보도 세븐	_KZ-N0mcEcM	2023-06-23 20:11:38	be44ac00dc46c188818d5069e94263ef12cfc5247b6e64f2eb9339c14fdb8ab4
UCFVeNAefgn9rVdnY5gs2ogw	탐사보도 세븐	_KZ-N0mcEcM	2023-06-23 17:31:27	77f5017f67ec11622823de48967fd38111f345f1b7ec4319acfc64d8ddc8d119
UCFVeNAefgn9rVdnY5gs2ogw	탐사보도 세븐	_KZ-N0mcEcM	2023-06-23 15:49:15	4b51deda17b28a5af8e0862158164d06497abbed18983368ec897639a3995ff2
UCFVeNAefgn9rVdnY5gs2ogw	탐사보도 세븐	_KZ-N0mcEcM	2023-06-23 15:16:09	dc4d6dea53c66b51daea6dfb81da1f903784352cd62b111356d8e608d218d374
UCFVeNAefgn9rVdnY5gs2ogw	탐사보도 세븐	_KZ-N0mcEcM	2023-06-23 12:35:19	fc171e573561bbed11bd050d6dfa677be2c182daec9f2bbe8fea724c880f4b16
UCFVeNAefgn9rVdnY5gs2ogw	탐사보도 세븐	_KZ-N0mcEcM	2023-06-23 03:38:34	dd98e89574403872c36e2f32cb2a35ebe1e6b7e144aa15f551bfad1ced070609
UCFVeNAefgn9rVdnY5gs2ogw	탐사보도 세븐	_KZ-N0mcEcM	2023-06-23 03:38:11	16fdd57ad24fb05579457545479b18ff2d4f82a9fd899e3600b31cd51cfd95a0
UCFVeNAefgn9rVdnY5gs2ogw	탐사보도 세븐	_KZ-N0mcEcM	2023-06-22 20:59:19	aa90edb795ce680f1f3b728ac00ba970cd243ca321aa51636ec4cf3e7f99f04b
UCFVeNAefgn9rVdnY5gs2ogw	탐사보도 세븐	_KZ-N0mcEcM	2023-06-21 13:47:25	f2eb8ee691234cde179bd1b46aeb6c34cb5de04e73f62071f04a82ca34bacf2c
UCFVeNAefgn9rVdnY5gs2ogw	탐사보도 세븐	_KZ-N0mcEcM	2023-06-21 09:26:39	b6b8989e8b511f960aafeb461774f3c775aca8eb4c74fdbee3e2d26ef6e40ca4
UCFVeNAefgn9rVdnY5gs2ogw	탐사보도 세븐	_KZ-N0mcEcM	2023-08-19 21:07:42	80e502dc17d14b07b18ac6573d2fbe4f9d6ce0056942dc48ace113f0fc88f5ad
UCFVeNAefgn9rVdnY5gs2ogw	탐사보도 세븐	_KZ-N0mcEcM	2023-06-20 23:31:11	55bb0cd91b54330fc1772c520dd2314555c7d1ece186b20356510145fcd26448
UCFVeNAefgn9rVdnY5gs2ogw	탐사보도 세븐	_KZ-N0mcEcM	2023-06-20 16:42:55	e42316eb6eb041bae1279335bb1fba24411c9330c39bcee43c6883fb2febe6f3
UCFVeNAefgn9rVdnY5gs2ogw	탐사보도 세븐	_KZ-N0mcEcM	2023-06-20 23:33:24	55bb0cd91b54330fc1772c520dd2314555c7d1ece186b20356510145fcd26448
UCFVeNAefgn9rVdnY5gs2ogw	탐사보도 세븐	_KZ-N0mcEcM	2023-06-20 15:53:37	17b3259485201b9acfdb1103b938fff1e5ebd6c5b6443536108a7810c76d5758
UCFVeNAefgn9rVdnY5gs2ogw	탐사보도 세븐	_KZ-N0mcEcM	2023-06-20 15:54:41	17b3259485201b9acfdb1103b938fff1e5ebd6c5b6443536108a7810c76d5758
UCFVeNAefgn9rVdnY5gs2ogw	탐사보도 세븐	_KZ-N0mcEcM	2023-06-20 15:55:40	17b3259485201b9acfdb1103b938fff1e5ebd6c5b6443536108a7810c76d5758
UCFVeNAefgn9rVdnY5gs2ogw	탐사보도 세븐	_KZ-N0mcEcM	2023-06-20 06:04:31	83ad4d7fad76a26f985a4f91baa9ca412bc86456a9e83141fae9fca9b3fb30cf
UCFVeNAefgn9rVdnY5gs2ogw	탐사보도 세븐	_KZ-N0mcEcM	2023-06-20 05:30:26	e2e4211eb8694790e95f17bb9cdd8031d2cdacd733a130b18f1e0cb212e2f13f
UCFVeNAefgn9rVdnY5gs2ogw	탐사보도 세븐	_KZ-N0mcEcM	2023-06-18 11:49:06	88076c51f756bd92e44dfdb0d86eaead5297cebf610222bac61c31b83e010357
UCFVeNAefgn9rVdnY5gs2ogw	탐사보도 세븐	_KZ-N0mcEcM	2023-06-18 11:28:53	9b282268b36e8dc662c048b50eadeb2bf368e52de780ab87b8e39f1364d83c30
UCFVeNAefgn9rVdnY5gs2ogw	탐사보도 세븐	_KZ-N0mcEcM	2023-06-18 02:21:33	06e6598dc11c25555ffa50b68c79ec984c1df775d92762b1414246e4450e25db
UCFVeNAefgn9rVdnY5gs2ogw	탐사보도 세븐	_KZ-N0mcEcM	2023-08-03 03:38:22	80e502dc17d14b07b18ac6573d2fbe4f9d6ce0056942dc48ace113f0fc88f5ad
UCFVeNAefgn9rVdnY5gs2ogw	탐사보도 세븐	_KZ-N0mcEcM	2023-06-17 14:28:49	0781691911d3045e7313d189c7600d25c751224d9ce97a5b0629a38dd80273bd
UCFVeNAefgn9rVdnY5gs2ogw	탐사보도 세븐	_KZ-N0mcEcM	2023-11-07 12:25:46	b325503276c59b6b7320f8074e418f59f00a49c4d8ddf5d8cb8ee79e32db16a5
UCFVeNAefgn9rVdnY5gs2ogw	탐사보도 세븐	_KZ-N0mcEcM	2023-06-17 12:46:48	353954e19abd74e941eb09dea6ddab8ac3c9e39ad2598d4b84771b073221e0d9
UCFVeNAefgn9rVdnY5gs2ogw	탐사보도 세븐	_KZ-N0mcEcM	2023-06-17 09:58:55	5fe7adee70a63b6ae80dcf00b0397e475d8baa57c2ffb9a60ec83877051e0b3b
UCFVeNAefgn9rVdnY5gs2ogw	탐사보도 세븐	_KZ-N0mcEcM	2023-06-30 21:28:53	66ae76e88e251f42cdbd7f2640d42f63b8dd99b984b97183ee5fb66a081a4ea0
UCFVeNAefgn9rVdnY5gs2ogw	탐사보도 세븐	_KZ-N0mcEcM	2023-06-17 09:14:06	c517ee328c026c98cefea606a2a514ae6cebaac316c8c9c8fd9fa0df937d92c9
UCFVeNAefgn9rVdnY5gs2ogw	탐사보도 세븐	_KZ-N0mcEcM	2023-06-16 17:07:28	65c6c5c6c6034b1f8a15f453abb7744f123edce2fda8f031538043cdb961a992
UCFVeNAefgn9rVdnY5gs2ogw	탐사보도 세븐	_KZ-N0mcEcM	2023-11-07 12:30:27	b325503276c59b6b7320f8074e418f59f00a49c4d8ddf5d8cb8ee79e32db16a5
UCFVeNAefgn9rVdnY5gs2ogw	탐사보도 세븐	_KZ-N0mcEcM	2023-11-09 17:07:33	65c6c5c6c6034b1f8a15f453abb7744f123edce2fda8f031538043cdb961a992
UCFVeNAefgn9rVdnY5gs2ogw	탐사보도 세븐	_KZ-N0mcEcM	2023-06-16 05:38:30	2014a2f224521cef6b8e2b2e7534176af8a7eef3c8ecc506c43ba662beb92cdc
UCFVeNAefgn9rVdnY5gs2ogw	탐사보도 세븐	_KZ-N0mcEcM	2023-06-16 00:27:11	2ea68b085a9b30344b2daecff363933ce2a400603183ad5a17b4d8b5d31bcff2
UCFVeNAefgn9rVdnY5gs2ogw	탐사보도 세븐	_KZ-N0mcEcM	2023-06-15 18:42:22	528d30bc5d02e5e048298b727fc54dad93e82e51bdcfb5a10e370a4706f5d9bc
UCFVeNAefgn9rVdnY5gs2ogw	탐사보도 세븐	_KZ-N0mcEcM	2023-06-15 16:06:07	4f2740ecf15a6ed8163ced48b9ca4cb59d7d47c06c9dbda617e2c1ca35562cf4
UCFVeNAefgn9rVdnY5gs2ogw	탐사보도 세븐	_KZ-N0mcEcM	2023-06-14 12:01:03	ebd136ffcedbec3fd2f0364428fde8952236c4dba93b2109d32e9dabee1e8173
UCFVeNAefgn9rVdnY5gs2ogw	탐사보도 세븐	_KZ-N0mcEcM	2023-06-14 11:17:58	beb545629fe08fbb563b510855adea4532712595a668e8e489a9cdda4929b02d
UCFVeNAefgn9rVdnY5gs2ogw	탐사보도 세븐	_KZ-N0mcEcM	2023-06-14 01:15:45	7535dedd22df644746fa3b5899d5a7989b6dd3edd5efa04cbe1f7826ac04442d
UCFVeNAefgn9rVdnY5gs2ogw	탐사보도 세븐	_KZ-N0mcEcM	2023-06-14 00:16:54	1fe30aaeac859a25f139830401542b90dc07b97da3699f93ffdabd8b22245af7
UCFVeNAefgn9rVdnY5gs2ogw	탐사보도 세븐	_KZ-N0mcEcM	2023-06-13 22:45:43	31dd2e09a7bb00a4f9175bc472903feb8e9205ddbac4b0707579bc33cd0e6588
UCFVeNAefgn9rVdnY5gs2ogw	탐사보도 세븐	_KZ-N0mcEcM	2023-06-13 16:49:04	8631be5b7067493d4a22969e7322dbe4dcdf5b39276899bb5db9009bd35102c5
UCFVeNAefgn9rVdnY5gs2ogw	탐사보도 세븐	_KZ-N0mcEcM	2023-06-13 11:03:19	00735abb29a6192e20f2024d572fc76e38192fed850b973ffb6fdb6a68a3bbde
UCFVeNAefgn9rVdnY5gs2ogw	탐사보도 세븐	_KZ-N0mcEcM	2023-06-13 02:43:13	8adc2131365fc46b0d991747d18348802e48a2fc60e9f5c35c9743d98a52a4d8
UCFVeNAefgn9rVdnY5gs2ogw	탐사보도 세븐	_KZ-N0mcEcM	2023-06-12 18:56:26	7a6e8cfa3c842e280708c33cc31b820863e563261adfc79de4ee63866bccf1bf
UCFVeNAefgn9rVdnY5gs2ogw	탐사보도 세븐	_KZ-N0mcEcM	2023-06-12 13:40:01	999367ffcafae09e9925bdb35bf91852f42027a935108488c0ef1d74a0632a26
UCFVeNAefgn9rVdnY5gs2ogw	탐사보도 세븐	_KZ-N0mcEcM	2023-11-10 06:55:07	6d06a7dbe9d499623df4e2cf7e63d292f036db288ab3592b0b61747b2369ee90
UCFVeNAefgn9rVdnY5gs2ogw	탐사보도 세븐	_KZ-N0mcEcM	2023-06-12 09:33:59	41a5c21915fb46cfd5a2387f6541edbc249960660b3fc4e2e937061047cffea1
UCFVeNAefgn9rVdnY5gs2ogw	탐사보도 세븐	_KZ-N0mcEcM	2023-06-12 08:38:07	38197d84bf442e3b8d9ece730574f2bda2997c9345d05ac4af1ce6bf321a6641
UCFVeNAefgn9rVdnY5gs2ogw	탐사보도 세븐	_KZ-N0mcEcM	2023-06-12 01:52:34	9540656cfff338f293f9b23bd77e4ac062b41df5c16ef818bf9cb291af37f091
UCFVeNAefgn9rVdnY5gs2ogw	탐사보도 세븐	_KZ-N0mcEcM	2023-06-11 09:46:17	23a59d1a15599fbe31419a31d42a9c6ef2fbb162ab767abc033f722f19bb6b99
UCFVeNAefgn9rVdnY5gs2ogw	탐사보도 세븐	_KZ-N0mcEcM	2023-06-11 09:41:57	23a59d1a15599fbe31419a31d42a9c6ef2fbb162ab767abc033f722f19bb6b99
UCFVeNAefgn9rVdnY5gs2ogw	탐사보도 세븐	_KZ-N0mcEcM	2024-07-08 23:24:00	8eaec0c9a68b15b4d67fceaf6de19e3ef8c0e38d9f8c0bca7ce0c37be18d2ed8
UCFVeNAefgn9rVdnY5gs2ogw	탐사보도 세븐	_KZ-N0mcEcM	2023-06-11 06:59:20	6b6b70c82530c735b45c2025beab65547c49a5a578d11f4f2c1023e096fc4698
UCFVeNAefgn9rVdnY5gs2ogw	탐사보도 세븐	_KZ-N0mcEcM	2023-06-11 05:33:04	fa7d746564b613f885cb2aa0f8cc119d1e7db2c7f281f4ec8704cbceb0c65946
UCFVeNAefgn9rVdnY5gs2ogw	탐사보도 세븐	_KZ-N0mcEcM	2023-06-10 11:51:01	8666755c09df323845a37359c3388226a6101f2e24f1b8f22492f9d0ceb130bc
UCFVeNAefgn9rVdnY5gs2ogw	탐사보도 세븐	_KZ-N0mcEcM	2023-06-10 08:41:40	8a55af57f1a92cea08aa4c149c39f29b494c131e361a8e8dc13b23ee5dcd6eea
UCFVeNAefgn9rVdnY5gs2ogw	탐사보도 세븐	_KZ-N0mcEcM	2023-06-09 16:32:12	8c7af8511c2c4fb538be88fb8a20550786f463b157af7f928dc826570c5359ea
UCFVeNAefgn9rVdnY5gs2ogw	탐사보도 세븐	_KZ-N0mcEcM	2023-06-28 09:42:58	0626d2534ff986602fedd674862be40a121e12a33cf5df593b36c0fdc9a34a23
UCFVeNAefgn9rVdnY5gs2ogw	탐사보도 세븐	_KZ-N0mcEcM	2024-02-14 17:06:46	d15effec84c239b0884f065b07b175537cd065eb85386092e84173d5cdefdaaa
UCFVeNAefgn9rVdnY5gs2ogw	탐사보도 세븐	_KZ-N0mcEcM	2024-02-17 14:34:00	ac1a3b66741d4ffe0401bf4bc8e5404769aa299a840cd83d1948fade67ca6640
UCFVeNAefgn9rVdnY5gs2ogw	탐사보도 세븐	_KZ-N0mcEcM	2024-02-26 22:46:21	ce30b5fcf8d93956f898efdd0129ddc2f868944782464c99573869dbffea327d
UCFVeNAefgn9rVdnY5gs2ogw	탐사보도 세븐	_KZ-N0mcEcM	2024-03-14 03:42:02	d0e7739806d79b8d75f636c95ba784667589cf4851ca78c80e5e0ea56f7b7681
UCFVeNAefgn9rVdnY5gs2ogw	탐사보도 세븐	_KZ-N0mcEcM	2023-06-09 14:56:13	41fb520964530a17eb5c210a9012a9046f01c6b7f81070e1863469e7bd296869
UCFVeNAefgn9rVdnY5gs2ogw	탐사보도 세븐	_KZ-N0mcEcM	2023-06-30 21:20:12	66ae76e88e251f42cdbd7f2640d42f63b8dd99b984b97183ee5fb66a081a4ea0
UCFVeNAefgn9rVdnY5gs2ogw	탐사보도 세븐	_KZ-N0mcEcM	2023-08-04 18:03:23	0debb7d1f1d5cbf33b3eea60db3abd19cd5408ac315435b4349c1add6a4d50d4
UCFVeNAefgn9rVdnY5gs2ogw	탐사보도 세븐	_KZ-N0mcEcM	2023-08-10 16:49:51	8f44b63c39cc3392b6aca1d7a5a9b0b825a1eb8247d71a880bd73f4afe75860f
UCFVeNAefgn9rVdnY5gs2ogw	탐사보도 세븐	_KZ-N0mcEcM	2023-08-11 01:07:50	9db4c945933f02e56ff3b4c0a9e1a9a76c18e1db6a944628b551cd1d2abd8c0a
UCFVeNAefgn9rVdnY5gs2ogw	탐사보도 세븐	_KZ-N0mcEcM	2023-08-14 02:19:18	5e301fcada19451a1df2ea3c7f909efe733193e844becbb9f1f35a5b71d207d5
UCFVeNAefgn9rVdnY5gs2ogw	탐사보도 세븐	_KZ-N0mcEcM	2023-06-09 05:28:50	7edb067d90803b458ec63b599b2482b6b9437ed44244390997d94b07da16aa41
UCFVeNAefgn9rVdnY5gs2ogw	탐사보도 세븐	_KZ-N0mcEcM	2023-06-09 05:07:39	5ce34006ec53be310bbefa978e85320b13edbdb24803f1cfa09a76be5c3b9d03
UCFVeNAefgn9rVdnY5gs2ogw	탐사보도 세븐	_KZ-N0mcEcM	2023-06-09 00:43:12	e436fa1b9655a226a8018d5e9749f730fc2098d316135c5408533cdb279f88a3
UCFVeNAefgn9rVdnY5gs2ogw	탐사보도 세븐	_KZ-N0mcEcM	2023-06-08 17:05:41	4901fb92f5d6e0bac586a81f60086a80106263287490341b0b6cd3db42f2f5c5
UCFVeNAefgn9rVdnY5gs2ogw	탐사보도 세븐	_KZ-N0mcEcM	2023-06-08 12:56:42	7e3093ef3153d19314ae294c3ea7195ff40de86c72d2c58d0e50c7982aec1563
UCFVeNAefgn9rVdnY5gs2ogw	탐사보도 세븐	_KZ-N0mcEcM	2023-06-08 08:59:14	aca3204ef467373ee1be2dbb516fc8af526a031d6a4d5239ae09488e2226b972
UCFVeNAefgn9rVdnY5gs2ogw	탐사보도 세븐	_KZ-N0mcEcM	2023-06-08 05:36:48	9eff7904baea0670c5cff48fb7e1f4edd895ef921217e53006fa078f9ebdeaf3
UCFVeNAefgn9rVdnY5gs2ogw	탐사보도 세븐	_KZ-N0mcEcM	2023-06-07 22:08:44	e4540f2d8f9e3f4891d86879386c53d31fa48a3068e17d83b22ff66c98ceedaf
UCFVeNAefgn9rVdnY5gs2ogw	탐사보도 세븐	_KZ-N0mcEcM	2023-06-07 00:45:25	67b651ac830b11625b59d4f8f8e3f82754f57a61f03c7d04d307bfb7b03868f5
UCFVeNAefgn9rVdnY5gs2ogw	탐사보도 세븐	_KZ-N0mcEcM	2023-06-06 15:09:59	465ce76fd7639e0a7b34b42de658c2d08993a5f22211548451f49e93449d6472
UCFVeNAefgn9rVdnY5gs2ogw	탐사보도 세븐	_KZ-N0mcEcM	2023-06-06 11:01:53	e21c4921f2ef9cbe11f00f15514f00e4c36343635c7da5f416dcebc65c943354
UCFVeNAefgn9rVdnY5gs2ogw	탐사보도 세븐	_KZ-N0mcEcM	2023-06-06 06:53:13	542ab3bc93c6f909928923a6f3253001421aa8c6a24ff0ddc884613abc2df44c
UCFVeNAefgn9rVdnY5gs2ogw	탐사보도 세븐	_KZ-N0mcEcM	2023-06-05 10:50:51	c35d26ae846ec18d7d96503b4c49b44919de5cd8e8a0f368b2a308387f356d4f
UCFVeNAefgn9rVdnY5gs2ogw	탐사보도 세븐	_KZ-N0mcEcM	2023-06-05 05:33:24	3dbb402ab1d4467acd70d6ab500726126f67dfb4326d60ef415bbaee9f22d9c2
UCFVeNAefgn9rVdnY5gs2ogw	탐사보도 세븐	_KZ-N0mcEcM	2023-06-04 15:55:17	7719f780b73d4328a1d273d19c7cb3dfc91a4e5e5fae9d8954828ace110814f2
UCFVeNAefgn9rVdnY5gs2ogw	탐사보도 세븐	_KZ-N0mcEcM	2023-06-04 14:03:52	ee928f385439d213364892ee2134fe3303242b018768dcb28fda15f86536ec3f
UCFVeNAefgn9rVdnY5gs2ogw	탐사보도 세븐	_KZ-N0mcEcM	2023-06-04 07:22:04	5b8a8d97ae014fe7010edec644693d572164fb061e97c41dfe88c2503b800d8f
UCFVeNAefgn9rVdnY5gs2ogw	탐사보도 세븐	_KZ-N0mcEcM	2023-06-04 03:56:44	baa8500e5de5b25391ef9672ea5c865f579850873133c15cc2fc68d21cdbd14f
UCFVeNAefgn9rVdnY5gs2ogw	탐사보도 세븐	_KZ-N0mcEcM	2023-06-03 21:19:21	2d935377a0036c7a189f4661da799ffff0c894a832a525a171423041606cf41f
UCFVeNAefgn9rVdnY5gs2ogw	탐사보도 세븐	_KZ-N0mcEcM	2023-06-03 21:17:32	2d935377a0036c7a189f4661da799ffff0c894a832a525a171423041606cf41f
UCFVeNAefgn9rVdnY5gs2ogw	탐사보도 세븐	_KZ-N0mcEcM	2023-06-03 21:00:44	2d935377a0036c7a189f4661da799ffff0c894a832a525a171423041606cf41f
UCFVeNAefgn9rVdnY5gs2ogw	탐사보도 세븐	_KZ-N0mcEcM	2023-06-03 15:17:14	bad90ccb601e4588445c3268d92351c2b89f85e4aee5fdb22c3bc525387abf87
UCFVeNAefgn9rVdnY5gs2ogw	탐사보도 세븐	_KZ-N0mcEcM	2023-07-31 15:24:52	21180e5dc20f838828f559afb6022c2039299f9d1cea7780cbe57a16fa3096b9
UCFVeNAefgn9rVdnY5gs2ogw	탐사보도 세븐	_KZ-N0mcEcM	2023-06-03 07:41:58	504cb6632fc87845aae160d356b5df67a29f68310569ae498bebab13083e5d03
UCFVeNAefgn9rVdnY5gs2ogw	탐사보도 세븐	_KZ-N0mcEcM	2023-06-03 03:38:39	5a0e27b60fe011f35c32eeaf7e8732e8dbdc5977bafd36a76f018d94b026ff52
UCFVeNAefgn9rVdnY5gs2ogw	탐사보도 세븐	_KZ-N0mcEcM	2023-06-02 16:49:23	0c802593ec907aec31b4fc309570c618ed63656aa519bea36015643f18efb959
UCFVeNAefgn9rVdnY5gs2ogw	탐사보도 세븐	_KZ-N0mcEcM	2023-06-02 16:30:38	93f9ca9d23ef6fc6b79f100e2113a89b21de7c7ebe3297f1f1e7acd50d1f2682
UCFVeNAefgn9rVdnY5gs2ogw	탐사보도 세븐	_KZ-N0mcEcM	2023-06-02 16:29:54	93f9ca9d23ef6fc6b79f100e2113a89b21de7c7ebe3297f1f1e7acd50d1f2682
UCFVeNAefgn9rVdnY5gs2ogw	탐사보도 세븐	_KZ-N0mcEcM	2023-06-02 15:31:16	874ccddf1c9aee9c5b49a3664ee580c0f302aeb35eeaf5208577e96fc930fb89
UCFVeNAefgn9rVdnY5gs2ogw	탐사보도 세븐	_KZ-N0mcEcM	2023-06-02 15:29:36	e21c4921f2ef9cbe11f00f15514f00e4c36343635c7da5f416dcebc65c943354
UCFVeNAefgn9rVdnY5gs2ogw	탐사보도 세븐	_KZ-N0mcEcM	2023-06-02 11:44:07	6e71cf978342bdd0d9d79e046553d3b2f70a6174bcc9d66afc0acb22bb0ce9b1
UCFVeNAefgn9rVdnY5gs2ogw	탐사보도 세븐	_KZ-N0mcEcM	2023-06-02 06:39:30	976546002dc63d0e1084942c5e58694384d83ee7a1877b4772bf6789c42ce8fe
UCFVeNAefgn9rVdnY5gs2ogw	탐사보도 세븐	_KZ-N0mcEcM	2023-06-02 04:10:30	ccc429dd2ae34e94b1eae055ac002532706d4c01c11a9a762a452d253e62edeb
UCFVeNAefgn9rVdnY5gs2ogw	탐사보도 세븐	_KZ-N0mcEcM	2023-06-02 00:04:04	6bfff28d1ba7070fa21f8a421aff32b9c23ff814b290f03f8d50d6dcb9c2e2d9
UCFVeNAefgn9rVdnY5gs2ogw	탐사보도 세븐	_KZ-N0mcEcM	2023-06-01 23:32:06	d1fed7dcfe15ca918429d5c4633c6f8ec573c50df5af8d50038dac00f53b714c
UCFVeNAefgn9rVdnY5gs2ogw	탐사보도 세븐	_KZ-N0mcEcM	2023-06-01 21:03:15	e61c13c789fd6320dabda51a3613333441e6665d535f241975940a290d5e5338
UCFVeNAefgn9rVdnY5gs2ogw	탐사보도 세븐	_KZ-N0mcEcM	2023-06-01 17:11:35	a227fe9df87e93463c84755f0145d8caf2967c8a25c8d181714acff38705ba18
UCFVeNAefgn9rVdnY5gs2ogw	탐사보도 세븐	_KZ-N0mcEcM	2023-06-01 14:54:08	b2202cbb68bd133d3ca1992318b069af0096372444f0c18d804ee01838b540e5
UCFVeNAefgn9rVdnY5gs2ogw	탐사보도 세븐	_KZ-N0mcEcM	2023-06-01 12:55:59	aeab6554dc13a50845833e2069f9e8a47fee21c6547e01f96172141b4435cddc
UCFVeNAefgn9rVdnY5gs2ogw	탐사보도 세븐	_KZ-N0mcEcM	2023-06-01 03:43:44	62993d29fe39f36d39c83a8afae1e3abd2ea5aba5e7ed9ee45466d9cb1c97a3c
UCFVeNAefgn9rVdnY5gs2ogw	탐사보도 세븐	_KZ-N0mcEcM	2023-06-01 00:04:25	1665285b08ece93ebbba204c72c91cf5858eed87181ca3129dc4616801ad472d
UCFVeNAefgn9rVdnY5gs2ogw	탐사보도 세븐	_KZ-N0mcEcM	2024-02-02 14:50:21	62e5685534908efbea6125d3566a474f1fb1f06a07404aa9ce24bd40c263649c
UCFVeNAefgn9rVdnY5gs2ogw	탐사보도 세븐	_KZ-N0mcEcM	2023-05-31 16:02:58	38e886cb80d7ad1725c9c24ba4fa718881f89c276912f782d9d9b36aa69c2ae8
UCFVeNAefgn9rVdnY5gs2ogw	탐사보도 세븐	_KZ-N0mcEcM	2023-05-31 15:00:02	11bb82dec86475ab99c611b41720f8d74fbb118301c35fb448c8dd8abfaa3482
UCFVeNAefgn9rVdnY5gs2ogw	탐사보도 세븐	_KZ-N0mcEcM	2023-05-31 13:58:23	be28ad3c3b3cf29be5d3d31997e89b1801de365ea391b3fed8fff5162990dc9a
UCFVeNAefgn9rVdnY5gs2ogw	탐사보도 세븐	_KZ-N0mcEcM	2023-05-31 13:24:54	0c8124246a788730555fba0b264c32f98ca77d7783c645a3dfd1a9ac830bfb5b
UCFVeNAefgn9rVdnY5gs2ogw	탐사보도 세븐	_KZ-N0mcEcM	2023-05-31 11:17:26	f94eabf873d6b34edf460e9dc0a77da0dc0e2656e6e7c3b3e371325f978fa06c
UCFVeNAefgn9rVdnY5gs2ogw	탐사보도 세븐	_KZ-N0mcEcM	2023-05-31 09:17:36	fc6e166a9c3e286972d06529a250fcad6ad821a4a15c663aa5ce6b2788b36c1b
UCFVeNAefgn9rVdnY5gs2ogw	탐사보도 세븐	_KZ-N0mcEcM	2023-05-31 08:20:32	04bc0ab2afd6e66ec9a4e07497da046d0cc9482b93289e84419cd1144e36d833
UCFVeNAefgn9rVdnY5gs2ogw	탐사보도 세븐	_KZ-N0mcEcM	2023-05-31 08:18:39	f9dccefadf507dc62e0f3c59109e35e7bba8427c279fb383ef3275cb7221b329
UCFVeNAefgn9rVdnY5gs2ogw	탐사보도 세븐	_KZ-N0mcEcM	2023-05-31 04:44:01	124d36cb02c2044e43e8dd226f59437d988696f35a354e550e40af200b0e36f9
UCFVeNAefgn9rVdnY5gs2ogw	탐사보도 세븐	_KZ-N0mcEcM	2023-05-31 04:15:25	c4ee1b77edde252dee19715319051c489aeb03a02be4f67a147ab80abb9eb051
UCFVeNAefgn9rVdnY5gs2ogw	탐사보도 세븐	_KZ-N0mcEcM	2023-05-31 03:26:48	763d8e7fafb5bb7e9e147534daee4fb649d2def2187cb4877fd316e7c9487087
UCFVeNAefgn9rVdnY5gs2ogw	탐사보도 세븐	_KZ-N0mcEcM	2023-06-12 02:12:57	75c633c39c886741d0eacd3826609556b37e97913e29b690684b7dbbcce1b0fa
UCFVeNAefgn9rVdnY5gs2ogw	탐사보도 세븐	_KZ-N0mcEcM	2023-06-21 10:48:25	028e1bef093994cc3f6e6c7cc908d8dc80e347fdfc8852ed0a9fd4fb964d1120
UCFVeNAefgn9rVdnY5gs2ogw	탐사보도 세븐	_KZ-N0mcEcM	2023-06-24 04:33:47	880bd21bee483360fbb64ddac6fca66849eb9b27068170d8eb9e88b9e949c0ea
UCFVeNAefgn9rVdnY5gs2ogw	탐사보도 세븐	_KZ-N0mcEcM	2023-05-31 03:06:39	e8504b5a9e499ca55eb11c131314e3a82ef70b7e32cf48dc621524ac7fcfb2ff
UCFVeNAefgn9rVdnY5gs2ogw	탐사보도 세븐	_KZ-N0mcEcM	2023-05-31 02:38:02	24c741271690f5f1b555abb904c6ec2dff9a496c9bbfc722809c603401aa30e1
UCFVeNAefgn9rVdnY5gs2ogw	탐사보도 세븐	_KZ-N0mcEcM	2023-05-31 02:04:23	65c8e7e6330f6ed79b22f7bb3e3548bba49fd7d7db8402f09f3a2c174248e980
UCFVeNAefgn9rVdnY5gs2ogw	탐사보도 세븐	_KZ-N0mcEcM	2023-05-31 01:51:26	b01774ce82151ee80d88a60a6ef6e83b53d30cae20361544e085531447569cd3
UCFVeNAefgn9rVdnY5gs2ogw	탐사보도 세븐	_KZ-N0mcEcM	2023-05-31 00:44:14	e0d52eca57dd04f0453130fc5ffa083be931563accc1228bba66f6d81ae672a5
UCFVeNAefgn9rVdnY5gs2ogw	탐사보도 세븐	_KZ-N0mcEcM	2023-05-30 19:31:28	e7e286f5a5a2df6456e420f0cab00ac889f274d0641c1f3dc95118a5b0f81dee
UCFVeNAefgn9rVdnY5gs2ogw	탐사보도 세븐	_KZ-N0mcEcM	2023-06-01 10:10:55	49e77e8f56e8652a512e8b37be1745b727021488a64dc6b6f0321f6253731cc3
UCFVeNAefgn9rVdnY5gs2ogw	탐사보도 세븐	_KZ-N0mcEcM	2023-11-07 12:17:49	b325503276c59b6b7320f8074e418f59f00a49c4d8ddf5d8cb8ee79e32db16a5
UCFVeNAefgn9rVdnY5gs2ogw	탐사보도 세븐	_KZ-N0mcEcM	2023-05-30 19:19:11	e7e286f5a5a2df6456e420f0cab00ac889f274d0641c1f3dc95118a5b0f81dee
UCFVeNAefgn9rVdnY5gs2ogw	탐사보도 세븐	_KZ-N0mcEcM	2023-05-30 14:38:35	a65b1a1bf7998ccc4357c5ba1cf7f7cb0dde2e9a01c64cc54ab6d6067e1f3f45
UCFVeNAefgn9rVdnY5gs2ogw	탐사보도 세븐	_KZ-N0mcEcM	2023-06-20 06:02:41	399b54c08230f54d9ea40148e84a61c4c7ec6a8fac900bd7b6965750789a2320
UCFVeNAefgn9rVdnY5gs2ogw	탐사보도 세븐	_KZ-N0mcEcM	2023-05-30 12:13:27	6d9fed43b77175e9dc7022e77d7e7328edecba8250d182b80f244cf5f24e3092
UCFVeNAefgn9rVdnY5gs2ogw	탐사보도 세븐	_KZ-N0mcEcM	2023-05-30 09:17:16	445a99691c8aff8cbb5048adf5ab7bd6b3f90ad8ca071153e475a06cf16bd327
UCFVeNAefgn9rVdnY5gs2ogw	탐사보도 세븐	_KZ-N0mcEcM	2023-05-30 08:46:19	88061e4aa8457d60d371c00c282233f5ba8bb81fe4af464bcbd3126df30487eb
UCFVeNAefgn9rVdnY5gs2ogw	탐사보도 세븐	_KZ-N0mcEcM	2023-05-30 04:59:17	0df7798a9c68b1b5a838106de88aef0fe08a60203bd8e11f812633e37f5595ae
UCFVeNAefgn9rVdnY5gs2ogw	탐사보도 세븐	_KZ-N0mcEcM	2023-05-29 13:56:19	15b0f3ff026ac4a735b9e3473b494ce6736deb921904510bf344ebc485a95b78
UCFVeNAefgn9rVdnY5gs2ogw	탐사보도 세븐	_KZ-N0mcEcM	2024-02-02 14:37:57	62e5685534908efbea6125d3566a474f1fb1f06a07404aa9ce24bd40c263649c
UCFVeNAefgn9rVdnY5gs2ogw	탐사보도 세븐	_KZ-N0mcEcM	2024-02-04 19:05:53	75724df727046694b4aa753f8a1598c25333770d3446a6a1c19e2f86d5e906c1
UCFVeNAefgn9rVdnY5gs2ogw	탐사보도 세븐	_KZ-N0mcEcM	2023-05-29 13:27:46	7fb7bd372a7f5a56dfd54b45c0cf614593c867bb7183c27df33dc33485cc194e
UCFVeNAefgn9rVdnY5gs2ogw	탐사보도 세븐	_KZ-N0mcEcM	2023-05-29 12:37:24	5a72199aeb8f378de1367b70347a318c8683a20132dabbe87201fe693a6e4f5d
UCFVeNAefgn9rVdnY5gs2ogw	탐사보도 세븐	_KZ-N0mcEcM	2023-11-07 12:09:18	b325503276c59b6b7320f8074e418f59f00a49c4d8ddf5d8cb8ee79e32db16a5
UCFVeNAefgn9rVdnY5gs2ogw	탐사보도 세븐	_KZ-N0mcEcM	2023-05-29 12:25:28	2219d8abbb34989735eef737911ddc63b970cb9b19237acc28882107b958089b
UCFVeNAefgn9rVdnY5gs2ogw	탐사보도 세븐	_KZ-N0mcEcM	2023-05-29 05:17:24	f91b705ad12bca8a6b790e7f9756a27cdf530660f423ea538d67686f86683ba7
UCFVeNAefgn9rVdnY5gs2ogw	탐사보도 세븐	_KZ-N0mcEcM	2023-05-28 19:11:48	83fdb831a4a1d5784a5682b4722708df3a502fada07b9a49f2786ccba3aae6fc
UCFVeNAefgn9rVdnY5gs2ogw	탐사보도 세븐	_KZ-N0mcEcM	2023-05-28 15:23:38	982147c055214905f5d95340473d9fe41489aafff3a04a783021a4dcb1104d61
UCFVeNAefgn9rVdnY5gs2ogw	탐사보도 세븐	_KZ-N0mcEcM	2023-07-31 10:28:48	5d674b3e8b29a8b543434bcb360594004e57be6ad0c87f1778c2b79e654a2e01
UCFVeNAefgn9rVdnY5gs2ogw	탐사보도 세븐	_KZ-N0mcEcM	2023-07-31 11:08:31	982147c055214905f5d95340473d9fe41489aafff3a04a783021a4dcb1104d61
UCFVeNAefgn9rVdnY5gs2ogw	탐사보도 세븐	_KZ-N0mcEcM	2023-09-05 03:58:42	daa550583c274db388fde66b4e16a1bd184582db31b1b65fdc532904c9a495a8
UCFVeNAefgn9rVdnY5gs2ogw	탐사보도 세븐	_KZ-N0mcEcM	2023-11-05 20:02:27	781a66cf1f96e609c5fb7ee732e37e8904f1a8e951d42b4656cb52473db37ef4
UCFVeNAefgn9rVdnY5gs2ogw	탐사보도 세븐	_KZ-N0mcEcM	2023-11-05 20:29:26	b0b9a30d9774b7f90466c951bde07df3ef1bdb1fc32d87991291cd8618616274
UCFVeNAefgn9rVdnY5gs2ogw	탐사보도 세븐	_KZ-N0mcEcM	2023-05-28 14:02:43	eb7404da379c6d5041d65101dc42dfc0ad7e649014028ac7d0b6c94983d246aa
UCFVeNAefgn9rVdnY5gs2ogw	탐사보도 세븐	_KZ-N0mcEcM	2023-05-28 11:08:16	343650842e2f250bd795739a1db4fdf21632ca75a695935eacaf0e7d8a1b906e
UCFVeNAefgn9rVdnY5gs2ogw	탐사보도 세븐	_KZ-N0mcEcM	2023-05-28 01:58:20	96ddecda95f8dca5676cedf6d0d73c63a14fb0603020424ef19774ee017b1229
UCFVeNAefgn9rVdnY5gs2ogw	탐사보도 세븐	_KZ-N0mcEcM	2023-05-27 12:29:25	b5860002ea46001f1e43feec1270ec7887a3680031f7c8535bba1a9b62f3a666
UCFVeNAefgn9rVdnY5gs2ogw	탐사보도 세븐	_KZ-N0mcEcM	2023-05-27 08:37:59	769777f532240463dc45fc97870a680df2c5f3e808b46a5aeb001d0bd1f02c0d
UCFVeNAefgn9rVdnY5gs2ogw	탐사보도 세븐	_KZ-N0mcEcM	2023-05-30 19:28:18	e7e286f5a5a2df6456e420f0cab00ac889f274d0641c1f3dc95118a5b0f81dee
UCFVeNAefgn9rVdnY5gs2ogw	탐사보도 세븐	_KZ-N0mcEcM	2023-05-27 03:02:38	8aa4ff701a8b36e4733cdac6d05b1da83f94fc99696c65a2ece5a9d4b3636b8b
UCFVeNAefgn9rVdnY5gs2ogw	탐사보도 세븐	_KZ-N0mcEcM	2023-05-27 01:19:43	2416fd97d10c00f2ac11635ddf7f401ce9a8a200c9c1e76b4ddd19502396516f
UCFVeNAefgn9rVdnY5gs2ogw	탐사보도 세븐	_KZ-N0mcEcM	2023-05-26 12:51:40	a8bf6026e3d61593b0e85facf49464475571f5cec03fc85f3b78977e713a4fb4
UCFVeNAefgn9rVdnY5gs2ogw	탐사보도 세븐	_KZ-N0mcEcM	2023-05-25 13:33:17	06e532cc9563cca8ab3ca6c6849fadd526eb0e05c836e30eda0c5f406ddf6037
UCFVeNAefgn9rVdnY5gs2ogw	탐사보도 세븐	_KZ-N0mcEcM	2023-05-25 11:49:10	a98d1fad0f0b3fdfe96e88b856680932dda6ff49a8111a08f40339e822174ecf
UCFVeNAefgn9rVdnY5gs2ogw	탐사보도 세븐	_KZ-N0mcEcM	2023-05-25 08:41:12	5f9eb92b363fff960f7b83a70bfdb0823d21df3d0ad698d4f24586def5b076dc
UCFVeNAefgn9rVdnY5gs2ogw	탐사보도 세븐	_KZ-N0mcEcM	2023-05-25 08:19:29	66a80f25256f2993441c25287b09bc0e3e747fda7b8259cc541cc94fe27a64c3
UCFVeNAefgn9rVdnY5gs2ogw	탐사보도 세븐	_KZ-N0mcEcM	2023-05-25 05:05:24	ff30f2a30f49cfe52b91cc92c3e38a36bbedc6f60c8dc07fe279864dad6eae09
UCFVeNAefgn9rVdnY5gs2ogw	탐사보도 세븐	_KZ-N0mcEcM	2023-05-24 06:17:34	5188027fa6d8f5e68ee24097d80b3a541faa6cfc8584c0b83d83db57b6510050
UCFVeNAefgn9rVdnY5gs2ogw	탐사보도 세븐	_KZ-N0mcEcM	2023-05-24 03:11:06	6c24c37e3a655f391fb7a35fcf7039f5ad7113beeecfcb52a785e6a4b74873c6
UCFVeNAefgn9rVdnY5gs2ogw	탐사보도 세븐	_KZ-N0mcEcM	2023-05-24 00:17:05	4d295c30d49f2b616233e41d1d5469c315192a5a7c435f7e15579b1e7b6e647d
UCFVeNAefgn9rVdnY5gs2ogw	탐사보도 세븐	_KZ-N0mcEcM	2023-05-23 15:31:59	85276a9d957e3b14367356a04bec229c214aa0e0512f4752a2a55b5ee4639924
UCFVeNAefgn9rVdnY5gs2ogw	탐사보도 세븐	_KZ-N0mcEcM	2023-05-23 14:05:48	2fbdbe273eae5122a522f7897a428ac289b2d73fd3592cc28eaf9caaeaf439ab
UCFVeNAefgn9rVdnY5gs2ogw	탐사보도 세븐	_KZ-N0mcEcM	2023-05-23 10:25:31	db656e174499fbfe64e07adcf4e624aa1815d3adaf490e527cb8f6b511670c8a
UCFVeNAefgn9rVdnY5gs2ogw	탐사보도 세븐	_KZ-N0mcEcM	2023-05-22 09:44:53	f69f333bdf4dc6a394e41cf8401be0660ffcfb36054058c242b0c5770d32f5bc
UCFVeNAefgn9rVdnY5gs2ogw	탐사보도 세븐	_KZ-N0mcEcM	2023-05-21 17:30:56	e7688b3a4f70a846041f25f25a9b170cbb54a96e894a8e3debb49bd1423f4d2c
UCFVeNAefgn9rVdnY5gs2ogw	탐사보도 세븐	_KZ-N0mcEcM	2023-05-21 07:51:26	b0563dbc9e70a7ceeecb317f7d10cd8b2d8128b3fe0271260fc7fa43f23234c8
UCFVeNAefgn9rVdnY5gs2ogw	탐사보도 세븐	_KZ-N0mcEcM	2023-05-21 07:45:58	b0563dbc9e70a7ceeecb317f7d10cd8b2d8128b3fe0271260fc7fa43f23234c8
UCFVeNAefgn9rVdnY5gs2ogw	탐사보도 세븐	_KZ-N0mcEcM	2023-05-21 05:50:56	493b9d6e792ce05094224ab5fbd18589eeeb843d1276bfb0d83c8ff44465a8c3
UCFVeNAefgn9rVdnY5gs2ogw	탐사보도 세븐	_KZ-N0mcEcM	2023-05-21 01:03:42	e2bbbbcb0a9e82b3f93fe76acd30c50652d76162d00785e3c1c6a00390688a5e
UCFVeNAefgn9rVdnY5gs2ogw	탐사보도 세븐	_KZ-N0mcEcM	2023-05-20 14:03:57	c3ebe4194f9755daa08516b2569679c740d4ee0ba595e67a13310f953c706975
UCFVeNAefgn9rVdnY5gs2ogw	탐사보도 세븐	_KZ-N0mcEcM	2023-05-20 04:01:08	a8bed2435b65197722962f4e01a03e3bc336556693046fc4a8b09053e3987975
UCFVeNAefgn9rVdnY5gs2ogw	탐사보도 세븐	_KZ-N0mcEcM	2023-05-19 17:44:58	da9e2d7a267424eb5bb31c4378b68fc8c9ece06fbe07da4036a6c413d80028dd
UCFVeNAefgn9rVdnY5gs2ogw	탐사보도 세븐	_KZ-N0mcEcM	2023-05-19 10:34:29	cc50ef1d0ed8d26d87159041b35e18ef6eb51d6a8aa9102f6d1a34ce20ebaa86
UCFVeNAefgn9rVdnY5gs2ogw	탐사보도 세븐	_KZ-N0mcEcM	2023-05-18 16:17:00	474aeb6ba09692cf43c95172123b92b7ceb6ba2c82bb0a69c5495973eccaa221
UCFVeNAefgn9rVdnY5gs2ogw	탐사보도 세븐	_KZ-N0mcEcM	2023-05-19 10:36:18	cc50ef1d0ed8d26d87159041b35e18ef6eb51d6a8aa9102f6d1a34ce20ebaa86
UCFVeNAefgn9rVdnY5gs2ogw	탐사보도 세븐	_KZ-N0mcEcM	2023-05-18 12:25:27	80eb1cbd4c960b8150e6c56488eeaaa6903b6c15d5d3a831bb61311b59945044
UCFVeNAefgn9rVdnY5gs2ogw	탐사보도 세븐	_KZ-N0mcEcM	2023-05-18 08:48:48	782d31e1815646ef9a949139e0420435fe62060a28e442ae85e98a3b9f40e978
UCFVeNAefgn9rVdnY5gs2ogw	탐사보도 세븐	_KZ-N0mcEcM	2023-09-29 06:46:22	98eb2e8734a3cded5649f19d023c6b9fad7458d26246c325b29b952b26f27b4d
UCFVeNAefgn9rVdnY5gs2ogw	탐사보도 세븐	_KZ-N0mcEcM	2023-10-04 01:48:07	fd673808ab1bbc9d33ba5d69c241fda04c5311364925173cf9cf94e45159f444
UCFVeNAefgn9rVdnY5gs2ogw	탐사보도 세븐	_KZ-N0mcEcM	2023-10-11 14:39:22	8b92fe35adbee0ab0051e9e2e42f5c647cdce64b02d4fe825c7578316181e9dc
UCFVeNAefgn9rVdnY5gs2ogw	탐사보도 세븐	_KZ-N0mcEcM	2023-10-30 11:55:46	9e752d107700e44ebca79edbfc0089bfcad2b0ed2feaf176a8c98c35afb1db28
UCFVeNAefgn9rVdnY5gs2ogw	탐사보도 세븐	_KZ-N0mcEcM	2023-11-08 05:57:27	cf1190d76fe9a0cda1a2b4fcd99bddade0799b73148651dae99581987b294aed
UCFVeNAefgn9rVdnY5gs2ogw	탐사보도 세븐	_KZ-N0mcEcM	2023-05-18 02:11:51	8b8a64ca63783bebf8b21724ce715cae539c87d5987f653681ca794ba53953ad
UCFVeNAefgn9rVdnY5gs2ogw	탐사보도 세븐	_KZ-N0mcEcM	2023-05-17 14:34:24	1cb9424d13a0d82f57eec3facd60018d6089d2181d680b90f8cf74e24e11dd8e
UCFVeNAefgn9rVdnY5gs2ogw	탐사보도 세븐	_KZ-N0mcEcM	2023-05-17 07:34:11	ba18925503458f5fa09875520ebe706d06de0b47d8f199099719edb89027a823
UCFVeNAefgn9rVdnY5gs2ogw	탐사보도 세븐	_KZ-N0mcEcM	2023-05-17 05:05:56	7b30619b5b368d78e9add3dd8c4d7c309fb7e48881434c069343bd787ec30ab8
UCFVeNAefgn9rVdnY5gs2ogw	탐사보도 세븐	_KZ-N0mcEcM	2023-05-21 06:02:21	1dcf4613f35b807904fefa70c45c2d2297e53feaffa08d307a4458421d1611d6
UCFVeNAefgn9rVdnY5gs2ogw	탐사보도 세븐	_KZ-N0mcEcM	2023-05-16 07:06:59	2a3645a9667154e26cf8086f54195edd98a353e786f5bd58c50ac8ab48138e47
UCFVeNAefgn9rVdnY5gs2ogw	탐사보도 세븐	_KZ-N0mcEcM	2023-11-07 11:55:29	b325503276c59b6b7320f8074e418f59f00a49c4d8ddf5d8cb8ee79e32db16a5
UCFVeNAefgn9rVdnY5gs2ogw	탐사보도 세븐	_KZ-N0mcEcM	2023-11-07 12:01:25	2a3645a9667154e26cf8086f54195edd98a353e786f5bd58c50ac8ab48138e47
UCFVeNAefgn9rVdnY5gs2ogw	탐사보도 세븐	_KZ-N0mcEcM	2023-05-16 05:09:52	f7362f6199553fa912e7b469ccfdf2c1b19620537606a4e4f335f137e12ffdbb
UCFVeNAefgn9rVdnY5gs2ogw	탐사보도 세븐	_KZ-N0mcEcM	2023-05-15 11:00:39	38f93e8d46e5137cffa0397f07a3fd38ae6080cd70b6d8c468a32f4ef0328821
UCFVeNAefgn9rVdnY5gs2ogw	탐사보도 세븐	_KZ-N0mcEcM	2023-05-14 14:00:49	3c08b8f99ba1a0a46e802be46567a28f4d58ea1f864b4d9f937e9c2be10407e2
UCFVeNAefgn9rVdnY5gs2ogw	탐사보도 세븐	_KZ-N0mcEcM	2023-06-30 21:25:32	66ae76e88e251f42cdbd7f2640d42f63b8dd99b984b97183ee5fb66a081a4ea0
UCFVeNAefgn9rVdnY5gs2ogw	탐사보도 세븐	_KZ-N0mcEcM	2023-07-18 06:42:53	9e8317b86e0c72e7ab0486936f641b7e8642190434bf5159f9c36192355086bf
UCFVeNAefgn9rVdnY5gs2ogw	탐사보도 세븐	_KZ-N0mcEcM	2023-07-27 10:45:34	b3991f2600f5e8028acb406f73fda092f48a9c3f22e469d989f815711f151f6b
UCFVeNAefgn9rVdnY5gs2ogw	탐사보도 세븐	_KZ-N0mcEcM	2023-08-06 12:40:53	7b8ba5ba248528f1b11868508e3df6b4d0c4a44684c8c1cce094a25ec393900e
UCFVeNAefgn9rVdnY5gs2ogw	탐사보도 세븐	_KZ-N0mcEcM	2023-08-06 13:44:14	5ba04334e53302a07c86cc58d2351feedb2efe598f802ea3e7729b5f59aed77c
UCFVeNAefgn9rVdnY5gs2ogw	탐사보도 세븐	_KZ-N0mcEcM	2023-05-14 10:11:11	0ef56534117d83ffe0f28754fd7047bb2fd9d6ccfe2cec27e12e66fcb7ddd9d3
UCFVeNAefgn9rVdnY5gs2ogw	탐사보도 세븐	_KZ-N0mcEcM	2023-05-14 08:10:48	36c335ee2c630a5cd5ea2fea6ecf26391757692a546070c3d15b29caf70fe399
UCFVeNAefgn9rVdnY5gs2ogw	탐사보도 세븐	_KZ-N0mcEcM	2023-05-14 01:50:37	6ac7c47294d1a949707b9abe849ea95c066a09292e33534247b6d8daeea47c92
UCFVeNAefgn9rVdnY5gs2ogw	탐사보도 세븐	_KZ-N0mcEcM	2023-05-31 08:57:19	d20770a59e542bb20395e44c575128deb76043cca32091d5cf171998e959ae91
UCFVeNAefgn9rVdnY5gs2ogw	탐사보도 세븐	_KZ-N0mcEcM	2023-11-07 12:32:18	b325503276c59b6b7320f8074e418f59f00a49c4d8ddf5d8cb8ee79e32db16a5
UCFVeNAefgn9rVdnY5gs2ogw	탐사보도 세븐	_KZ-N0mcEcM	2023-05-13 08:15:23	74437fcfe151ca93d65d78ad33450a642caf719643a88ae6f19b2320a16d6cc6
UCFVeNAefgn9rVdnY5gs2ogw	탐사보도 세븐	_KZ-N0mcEcM	2023-05-12 23:34:26	1231499cee0c8efe24584b43757f6c496c53218d10af45bedc1643522802bf86
UCFVeNAefgn9rVdnY5gs2ogw	탐사보도 세븐	_KZ-N0mcEcM	2023-05-12 15:14:25	ca31511a1fd6ce90c5f41b8c4355e03cdf94998b3db418ce5fd70e606b7207ff
UCFVeNAefgn9rVdnY5gs2ogw	탐사보도 세븐	_KZ-N0mcEcM	2023-05-12 15:10:32	fde7cefde18f885571c8821c78623aedff8d75285f9042834d2c352aa2640d32
UCFVeNAefgn9rVdnY5gs2ogw	탐사보도 세븐	_KZ-N0mcEcM	2024-03-28 06:11:26	822d6d306c927156bd4cef5de1a8cca1ecc934db59f77c8007e19b61c7bfc892
UCFVeNAefgn9rVdnY5gs2ogw	탐사보도 세븐	_KZ-N0mcEcM	2024-05-11 10:47:43	b51299afecaab71dc7236a6b9d4f7a80ad513409ddd14f9d28cd1fcc5a78bc3c
UCFVeNAefgn9rVdnY5gs2ogw	탐사보도 세븐	_KZ-N0mcEcM	2023-05-12 11:40:43	ea04ad1e43aa1c2e7c79d2c53cdcef6d52f7dfcdef7aeebde32c4c089f7a79ad
UCFVeNAefgn9rVdnY5gs2ogw	탐사보도 세븐	_KZ-N0mcEcM	2023-05-12 11:39:45	ea04ad1e43aa1c2e7c79d2c53cdcef6d52f7dfcdef7aeebde32c4c089f7a79ad
UCFVeNAefgn9rVdnY5gs2ogw	탐사보도 세븐	_KZ-N0mcEcM	2023-05-12 10:03:05	03f97c2b5d7c80cc69cb9578577de141d9e6b9d06a27ac89d12043ceae8b7193
UCFVeNAefgn9rVdnY5gs2ogw	탐사보도 세븐	_KZ-N0mcEcM	2023-05-12 05:07:54	ce1900760c352f0c33cf0261ed732863f82b434cf2ffab61486fe1351236b602
UCFVeNAefgn9rVdnY5gs2ogw	탐사보도 세븐	_KZ-N0mcEcM	2023-05-11 15:59:01	53effd77614daba23d3b64562ef7bd74b72f2b639a0b8f250007cf9dee74d9bf
UCFVeNAefgn9rVdnY5gs2ogw	탐사보도 세븐	_KZ-N0mcEcM	2023-05-11 06:40:41	9eb7f11dbbf1be0bda271a2d384d6152153cd339bcc3dcda9d4b73da45d22315
UCFVeNAefgn9rVdnY5gs2ogw	탐사보도 세븐	_KZ-N0mcEcM	2023-05-11 05:54:44	b1482061bdfb3a217eab796e9712f5e8ac1fa02c2f15f4b83b7a8c5b5342f8a0
UCFVeNAefgn9rVdnY5gs2ogw	탐사보도 세븐	_KZ-N0mcEcM	2023-11-08 16:15:35	9ffbb34a3846fb5ed1825e15f8ea36b165b2b58054ecd8a3c8fcab3bc076fae6
UCFVeNAefgn9rVdnY5gs2ogw	탐사보도 세븐	_KZ-N0mcEcM	2024-02-11 23:29:10	65ca0dc1e3d6f6896e70485f200c92804938213e4d415ae1160239afa60761bf
UCFVeNAefgn9rVdnY5gs2ogw	탐사보도 세븐	_KZ-N0mcEcM	2024-02-14 05:53:43	c44d6d24cb97a9437bd1dcc8958f9c7702c11b32b8bde3cc412ca0150822b59d
UCFVeNAefgn9rVdnY5gs2ogw	탐사보도 세븐	_KZ-N0mcEcM	2024-02-22 11:32:50	fdc0e8813c77ca8b9e674e0532d9966a79e2c2bb90003579450c96a476b8ab37
UCFVeNAefgn9rVdnY5gs2ogw	탐사보도 세븐	_KZ-N0mcEcM	2024-03-12 08:48:10	777cab256d5220fe6519d06842a7c9370497869ba8ed2d557bb1c7a08e542780
UCFVeNAefgn9rVdnY5gs2ogw	탐사보도 세븐	_KZ-N0mcEcM	2023-05-11 03:37:53	b418028c0c5881bc3837296d699866313de22742fcef823d0516fcb4ae13606c
UCFVeNAefgn9rVdnY5gs2ogw	탐사보도 세븐	_KZ-N0mcEcM	2023-05-10 14:25:26	15e2ab0aa2777a82b0112a65cf9a675604c1f50c814e44143002f0edf2b6545e
UCFVeNAefgn9rVdnY5gs2ogw	탐사보도 세븐	_KZ-N0mcEcM	2023-05-10 13:10:20	16a35216ba7b6f60e5eb6c3cf3c956272fd2cb91c0f36d8995b45028304c1da9
UCFVeNAefgn9rVdnY5gs2ogw	탐사보도 세븐	_KZ-N0mcEcM	2023-05-09 17:57:24	4e7353509702dfda18dfe06ce68d1105cdc9b0e63afbe269f500708d04c88d05
UCFVeNAefgn9rVdnY5gs2ogw	탐사보도 세븐	_KZ-N0mcEcM	2023-05-09 15:52:20	519f120974c2bb4f8ad4dcbf1281b2a6a3c8b644989524bff5c755179475d7a7
UCFVeNAefgn9rVdnY5gs2ogw	탐사보도 세븐	_KZ-N0mcEcM	2023-05-09 15:18:10	38460ea27559d58f2a9cdfd967867af2368149c79b576a3197a0e3afcb090e71
UCFVeNAefgn9rVdnY5gs2ogw	탐사보도 세븐	_KZ-N0mcEcM	2023-05-09 11:00:08	fef422e0abb8131fe399f75d72b38f0668b2c27dc3783b451536888abaf27c9f
UCFVeNAefgn9rVdnY5gs2ogw	탐사보도 세븐	_KZ-N0mcEcM	2023-05-09 09:57:14	fb558f91997b5ba255534fad570cde9ec3fe9e61126aa9776e43749708964519
UCFVeNAefgn9rVdnY5gs2ogw	탐사보도 세븐	_KZ-N0mcEcM	2023-07-13 02:18:21	495fd860ec5566e12249b78e225d0d28d8c0bf7f51076def0ee6fdc5c9970d30
UCFVeNAefgn9rVdnY5gs2ogw	탐사보도 세븐	_KZ-N0mcEcM	2023-08-30 10:02:10	b51299afecaab71dc7236a6b9d4f7a80ad513409ddd14f9d28cd1fcc5a78bc3c
UCFVeNAefgn9rVdnY5gs2ogw	탐사보도 세븐	_KZ-N0mcEcM	2023-05-08 20:19:37	db3a2e7de4c4d9b72c0bc12fbcb5fcc4bbd550a70cd38984df2f654fe4841483
UCFVeNAefgn9rVdnY5gs2ogw	탐사보도 세븐	_KZ-N0mcEcM	2023-05-08 14:25:07	b95dc371ed8120e1cd60e8f3e3b7de8076d52b6a2e69b524ddb0a49a443becae
UCFVeNAefgn9rVdnY5gs2ogw	탐사보도 세븐	_KZ-N0mcEcM	2023-06-20 06:04:35	399b54c08230f54d9ea40148e84a61c4c7ec6a8fac900bd7b6965750789a2320
UCFVeNAefgn9rVdnY5gs2ogw	탐사보도 세븐	_KZ-N0mcEcM	2023-05-08 06:36:57	ca358b801e927512d29899f57546f5018e6474e84a4405ccc0696378e6a9eeae
UCFVeNAefgn9rVdnY5gs2ogw	탐사보도 세븐	_KZ-N0mcEcM	2023-05-07 08:10:56	183e134b1e4667cea1bd9caa5dfafe96f5dfafc07b1123b41a0651ec55513525
UCFVeNAefgn9rVdnY5gs2ogw	탐사보도 세븐	_KZ-N0mcEcM	2023-05-06 16:43:05	7eec28a73ed15d6ae1c41694789e50e9ed725a98b54d0c30fd31792fce250f40
UCFVeNAefgn9rVdnY5gs2ogw	탐사보도 세븐	_KZ-N0mcEcM	2023-05-06 14:42:37	e168f000e4f076ebe359ebd591b7cf90469df1d3b595a6d1136d106bd4a7fc0e
UCFVeNAefgn9rVdnY5gs2ogw	탐사보도 세븐	_KZ-N0mcEcM	2023-05-06 13:55:03	8ac7b705a70dd135221b74a6e14c87ac65d9e2f8e76d8dd99715a31aa4559efd
UCFVeNAefgn9rVdnY5gs2ogw	탐사보도 세븐	_KZ-N0mcEcM	2024-01-18 10:10:32	054a9ac18884c0c26263af9e089ab3458c2119fc0100d5f076f9af3637d1e999
UCFVeNAefgn9rVdnY5gs2ogw	탐사보도 세븐	_KZ-N0mcEcM	2024-02-02 14:25:31	62e5685534908efbea6125d3566a474f1fb1f06a07404aa9ce24bd40c263649c
UCFVeNAefgn9rVdnY5gs2ogw	탐사보도 세븐	_KZ-N0mcEcM	2024-04-03 19:22:07	f0080a389a7fe63b5ba74675fcdb02e1a79e2d9e2c4b660b6b64f02e08979e37
UCFVeNAefgn9rVdnY5gs2ogw	탐사보도 세븐	_KZ-N0mcEcM	2023-05-06 05:23:48	1c4954ad64d5a2a58e682129b3b1d50131bc9e8c3f8d500f1aef36fc2bea2f76
UCFVeNAefgn9rVdnY5gs2ogw	탐사보도 세븐	_KZ-N0mcEcM	2023-05-04 21:38:12	ed992f84621db106e8ccddf3fa79c44c5603fea1514e770cca736bf95f79f89a
UCFVeNAefgn9rVdnY5gs2ogw	탐사보도 세븐	_KZ-N0mcEcM	2023-05-03 16:21:30	a0aebb0181fbdd2ba391ea05b7d9df711d2046bf1112158f6f3b0b17149c39a6
UCFVeNAefgn9rVdnY5gs2ogw	탐사보도 세븐	_KZ-N0mcEcM	2023-05-02 13:52:18	70fde0bbd27cdb445658fb4761f8f49aca5dba6bee305354c2df66e105cead0c
UCFVeNAefgn9rVdnY5gs2ogw	탐사보도 세븐	_KZ-N0mcEcM	2023-05-02 09:03:06	b636bf8bf770405f11695a8d93b9e885f4f2603593f47010a0ce16bb5b20a6de
UCFVeNAefgn9rVdnY5gs2ogw	탐사보도 세븐	_KZ-N0mcEcM	2023-05-05 16:20:16	1d744b2a0bf752a968cd3556f1243abe70903abad2f241f9d0dc352ff86f56a0
UCFVeNAefgn9rVdnY5gs2ogw	탐사보도 세븐	_KZ-N0mcEcM	2023-05-01 17:33:43	3682f3b8447e5d6d3f82fa643b9e1afa0c761c7359e69bf43aa351c78fd7000d
UCFVeNAefgn9rVdnY5gs2ogw	탐사보도 세븐	_KZ-N0mcEcM	2023-08-03 03:21:48	80e502dc17d14b07b18ac6573d2fbe4f9d6ce0056942dc48ace113f0fc88f5ad
UCFVeNAefgn9rVdnY5gs2ogw	탐사보도 세븐	_KZ-N0mcEcM	2023-08-03 04:03:02	3682f3b8447e5d6d3f82fa643b9e1afa0c761c7359e69bf43aa351c78fd7000d
UCFVeNAefgn9rVdnY5gs2ogw	탐사보도 세븐	_KZ-N0mcEcM	2023-08-03 05:05:37	80e502dc17d14b07b18ac6573d2fbe4f9d6ce0056942dc48ace113f0fc88f5ad
UCFVeNAefgn9rVdnY5gs2ogw	탐사보도 세븐	_KZ-N0mcEcM	2023-05-01 09:17:24	0a8924f0c4f64a7f30154d2a1cdcad89c55f3cda2239eb04bf09aa184c628587
UCFVeNAefgn9rVdnY5gs2ogw	탐사보도 세븐	_KZ-N0mcEcM	2023-05-01 08:28:49	5d6f8407c488d2bdeda9843ff6744af17577ca795409749938cc7c0a943b6434
UCFVeNAefgn9rVdnY5gs2ogw	탐사보도 세븐	_KZ-N0mcEcM	2023-04-30 11:03:00	1036f615289c7551c9173dc673cef2d63b79bd80d136579b30b18f731b6918d2
UCFVeNAefgn9rVdnY5gs2ogw	탐사보도 세븐	_KZ-N0mcEcM	2023-11-07 12:06:00	b325503276c59b6b7320f8074e418f59f00a49c4d8ddf5d8cb8ee79e32db16a5
UCFVeNAefgn9rVdnY5gs2ogw	탐사보도 세븐	_KZ-N0mcEcM	2023-04-30 06:05:52	498c2244b29eb490ea15fd12ef51b731a6ae1fc793ce88eebb3cd4b207050e3c
UCFVeNAefgn9rVdnY5gs2ogw	탐사보도 세븐	_KZ-N0mcEcM	2023-04-29 08:04:55	6d3cac04fbc305abd67b5a65f7ddb6d69582f5a37214ee0a91ceac44a3196982
UCFVeNAefgn9rVdnY5gs2ogw	탐사보도 세븐	_KZ-N0mcEcM	2023-04-29 04:52:47	c5acf3430091fbaabea1704d2c9be6429a975a08769637b45df7dcab7f5de82c
UCFVeNAefgn9rVdnY5gs2ogw	탐사보도 세븐	_KZ-N0mcEcM	2023-04-29 00:06:53	829779e96322c7a981c34ef373ff6779d75d03710ca3ae321e460eabae7f8a9e
UCFVeNAefgn9rVdnY5gs2ogw	탐사보도 세븐	_KZ-N0mcEcM	2023-11-07 12:34:52	b325503276c59b6b7320f8074e418f59f00a49c4d8ddf5d8cb8ee79e32db16a5
UCFVeNAefgn9rVdnY5gs2ogw	탐사보도 세븐	_KZ-N0mcEcM	2023-11-07 13:18:50	829779e96322c7a981c34ef373ff6779d75d03710ca3ae321e460eabae7f8a9e
UCFVeNAefgn9rVdnY5gs2ogw	탐사보도 세븐	_KZ-N0mcEcM	2023-04-28 21:39:25	0d7db16a4e360c477417b2d77eceb38840e38a9b5aefa6dff52608e7f5cc0064
UCFVeNAefgn9rVdnY5gs2ogw	탐사보도 세븐	_KZ-N0mcEcM	2023-04-27 15:20:07	d77261621b7230405adedbca65465e800367df16eedb3ea556178b4831fcfe1a
UCFVeNAefgn9rVdnY5gs2ogw	탐사보도 세븐	_KZ-N0mcEcM	2023-10-17 09:49:13	89db128b989dc24b3c34aca6e0bc5b4dd6d709e868ff6472f8a4b35a18d764e9
UCFVeNAefgn9rVdnY5gs2ogw	탐사보도 세븐	_KZ-N0mcEcM	2023-11-15 13:39:48	e7a1b9a2783fd46a17556ee9cb8fd36385cb75cb1216ad678a8a05d52f6b4187
UCFVeNAefgn9rVdnY5gs2ogw	탐사보도 세븐	_KZ-N0mcEcM	2023-12-17 03:26:53	02d11afa59d572da6a31a5edc465a0d1bc33db5101b7193211f645f38edcf99e
UCFVeNAefgn9rVdnY5gs2ogw	탐사보도 세븐	_KZ-N0mcEcM	2024-02-04 10:30:43	e8a3699a3feba19f702f8961bff0df79a677e4d3445e4f6af4a1ecd332005fc0
UCFVeNAefgn9rVdnY5gs2ogw	탐사보도 세븐	_KZ-N0mcEcM	2024-03-03 01:10:54	f9a0a7fca8ed3222851515c26d0842394ed3efa71ee0f085676b040b698e7ae0
UCFVeNAefgn9rVdnY5gs2ogw	탐사보도 세븐	_KZ-N0mcEcM	2023-04-27 13:57:41	0bc4246c9b8e01ec738acc4418353396f07bf4c14243af1471a5ac48559329c7
UCFVeNAefgn9rVdnY5gs2ogw	탐사보도 세븐	_KZ-N0mcEcM	2023-04-27 13:26:12	a238d78a24eede42944234ce3c4683d6c0c44a0d53dcd2b62861e44a4ddb7ee8
UCFVeNAefgn9rVdnY5gs2ogw	탐사보도 세븐	_KZ-N0mcEcM	2023-05-06 20:11:46	2c1db28c08dda2495546dcd40a1222ee718cf8140049403be302ae134baae746
UCFVeNAefgn9rVdnY5gs2ogw	탐사보도 세븐	_KZ-N0mcEcM	2023-04-27 10:32:20	6cdad0dc488030473155cfc41f7114c4aad3dda103a7c996e0a21daa07c9fed8
UCFVeNAefgn9rVdnY5gs2ogw	탐사보도 세븐	_KZ-N0mcEcM	2023-04-27 09:21:02	23c66791468cf20842afbc68cae24406680d22c8a4170a3d7c7baacfb1336937
UCFVeNAefgn9rVdnY5gs2ogw	탐사보도 세븐	_KZ-N0mcEcM	2023-04-27 07:35:04	388d5a2480fe312ce722cfbbce3851cd5b18f3d6ab7c32d0731cb60a41185fc2
UCFVeNAefgn9rVdnY5gs2ogw	탐사보도 세븐	_KZ-N0mcEcM	2023-04-26 16:30:39	0b17da420d9fb54d4c55db5edacdc0d621a4e496f131b9e1e450d8824d46d511
UCFVeNAefgn9rVdnY5gs2ogw	탐사보도 세븐	_KZ-N0mcEcM	2023-04-26 15:29:33	d7da06ff97c2c26746e3f07576f70e5ed46fa1442d475b476288c0811f8fe761
UCFVeNAefgn9rVdnY5gs2ogw	탐사보도 세븐	_KZ-N0mcEcM	2023-05-25 06:01:41	ff30f2a30f49cfe52b91cc92c3e38a36bbedc6f60c8dc07fe279864dad6eae09
UCFVeNAefgn9rVdnY5gs2ogw	탐사보도 세븐	_KZ-N0mcEcM	2023-04-26 08:53:40	d98a02ce1c4c0c67ac9918e83ca162a14d7ab2550045bff47dc8b964bb4761ed
UCFVeNAefgn9rVdnY5gs2ogw	탐사보도 세븐	_KZ-N0mcEcM	2023-04-26 08:48:47	77838b532e103516a8f20cde7222ed7720978d4c437db5c88374ae9457e8a302
UCFVeNAefgn9rVdnY5gs2ogw	탐사보도 세븐	_KZ-N0mcEcM	2023-04-26 00:49:26	971ae4b9a3c2cc4dc5ea7ee61ebbd795003f1f5ebb14cfb3e6d774f793279a70
UCFVeNAefgn9rVdnY5gs2ogw	탐사보도 세븐	_KZ-N0mcEcM	2023-04-25 16:37:38	378e8044a206539819b4d8ef669c6795fad2d6ba1dc5ff17faf626fd2125ba15
UCFVeNAefgn9rVdnY5gs2ogw	탐사보도 세븐	_KZ-N0mcEcM	2023-04-25 12:05:02	2e39dc62cecebdcd459443e5ed02aa02a86ffa1261d413bc8de6283009a2b0d6
UCFVeNAefgn9rVdnY5gs2ogw	탐사보도 세븐	_KZ-N0mcEcM	2023-04-25 10:16:36	9fca354c2dd6ee4737c1a7b8e55024b62bda60da18ca855511b0abab4f9c2d41
UCFVeNAefgn9rVdnY5gs2ogw	탐사보도 세븐	_KZ-N0mcEcM	2023-04-25 08:28:24	8e9c0da82bd0af510493996f65ee4ce42098e1f957f04e53226db8413fa09819
UCFVeNAefgn9rVdnY5gs2ogw	탐사보도 세븐	_KZ-N0mcEcM	2023-04-24 15:18:31	42f743c01e092513a50fe331aa49740a85cf4f863d74f765da5822a43506b082
UCFVeNAefgn9rVdnY5gs2ogw	탐사보도 세븐	_KZ-N0mcEcM	2023-04-24 15:12:01	aa72e414f2e34732edf81f9a7a9f532b55502f1d621f8a0cc598625d315ccdb8
UCFVeNAefgn9rVdnY5gs2ogw	탐사보도 세븐	_KZ-N0mcEcM	2023-04-24 14:37:33	439fb7a980e4ee9b08503a55f5d6c4934b5be477c36437ad0e295b55d1aeb815
UCFVeNAefgn9rVdnY5gs2ogw	탐사보도 세븐	_KZ-N0mcEcM	2023-10-13 12:40:01	dc7fe9cd911f3dda4a782e24175342e4562bdd63bcf6f5463602ac7fed558f1e
UCFVeNAefgn9rVdnY5gs2ogw	탐사보도 세븐	_KZ-N0mcEcM	2024-01-19 01:31:55	7594270f9a47153349677b8fb1d0f7c050b439e63985fc9d4932d0d45921dc4d
UCFVeNAefgn9rVdnY5gs2ogw	탐사보도 세븐	_KZ-N0mcEcM	2023-04-24 13:22:19	0d7b0450871d5d5b8de0ee8f8aad581e9fb74fb93664b9fe5f5777d8f9313954
UCFVeNAefgn9rVdnY5gs2ogw	탐사보도 세븐	_KZ-N0mcEcM	2023-04-24 12:06:02	8cace54cfac54bd509f4c70f28fb13168a919c6283be4a3e79d9f9798c981737
UCFVeNAefgn9rVdnY5gs2ogw	탐사보도 세븐	_KZ-N0mcEcM	2023-04-24 10:53:29	8cdb4a686e1bf93aaf818326f8fa216111eea7a38fe8cb2661c39198eeecfd70
UCFVeNAefgn9rVdnY5gs2ogw	탐사보도 세븐	_KZ-N0mcEcM	2023-04-24 10:39:18	c02212d92d7b9f0219d6fcd05d42eb2ffa40ca1bcfc47f547193fce99b155fc4
UCFVeNAefgn9rVdnY5gs2ogw	탐사보도 세븐	_KZ-N0mcEcM	2023-04-24 04:54:14	bb4c964c96be914d9c13e5b8c45c1fd0609b172d968643936fa700b0e1cb90c9
UCFVeNAefgn9rVdnY5gs2ogw	탐사보도 세븐	_KZ-N0mcEcM	2023-04-23 05:20:26	d8a6a5b7556194609482968ae8e0133ef26a1c42e0574aa7ae565f73c2796491
UCFVeNAefgn9rVdnY5gs2ogw	탐사보도 세븐	_KZ-N0mcEcM	2023-04-23 05:19:41	d8a6a5b7556194609482968ae8e0133ef26a1c42e0574aa7ae565f73c2796491
UCFVeNAefgn9rVdnY5gs2ogw	탐사보도 세븐	_KZ-N0mcEcM	2023-04-23 05:18:06	d8a6a5b7556194609482968ae8e0133ef26a1c42e0574aa7ae565f73c2796491
UCFVeNAefgn9rVdnY5gs2ogw	탐사보도 세븐	_KZ-N0mcEcM	2023-04-23 05:17:37	d8a6a5b7556194609482968ae8e0133ef26a1c42e0574aa7ae565f73c2796491
UCFVeNAefgn9rVdnY5gs2ogw	탐사보도 세븐	_KZ-N0mcEcM	2023-04-22 12:32:23	1a9f3d351c3252eb52fa0ed242b068be98192817fc015de770a02e5105af76aa
UCFVeNAefgn9rVdnY5gs2ogw	탐사보도 세븐	_KZ-N0mcEcM	2023-04-22 03:27:53	9fafecf713c31c4467e02646a626dd390ce3d4f9b62622264dd49a3c9d142f44
UCFVeNAefgn9rVdnY5gs2ogw	탐사보도 세븐	_KZ-N0mcEcM	2023-04-22 03:22:31	08ef9346bfea15ecf19e72e0aa9d1ca10eda7c795af3988ca38f344fa0de0c7b
UCFVeNAefgn9rVdnY5gs2ogw	탐사보도 세븐	_KZ-N0mcEcM	2023-04-22 02:58:19	987282a098b01d2e656f8ee8ae8a66988bc9089b3e69522367f94b3b7fa82588
UCFVeNAefgn9rVdnY5gs2ogw	탐사보도 세븐	_KZ-N0mcEcM	2023-04-21 15:16:23	bb906961064539c39480aa8243f3ccce183d0627a4c6d27f60512c7649e48764
UCFVeNAefgn9rVdnY5gs2ogw	탐사보도 세븐	_KZ-N0mcEcM	2023-04-21 14:06:14	09a7a429f9b853ba22c28c43b28cf985034246cb755c7db9861dadd4c98344a8
UCFVeNAefgn9rVdnY5gs2ogw	탐사보도 세븐	_KZ-N0mcEcM	2023-04-21 04:12:39	f4aee72350a1186613ae175a5cad5ddc92d9f10cb830262ac02015f98e1bdbc1
UCFVeNAefgn9rVdnY5gs2ogw	탐사보도 세븐	_KZ-N0mcEcM	2023-04-21 03:24:01	e491e4db90d8ad68eefb24feb77ae5f119eadebfc17a7bb01fe333b5e0d2d4ee
UCFVeNAefgn9rVdnY5gs2ogw	탐사보도 세븐	_KZ-N0mcEcM	2023-04-20 23:52:17	fd9423b434c78386fc1dbe776f004afca6cebdf56031cba818518f124553b274
UCFVeNAefgn9rVdnY5gs2ogw	탐사보도 세븐	_KZ-N0mcEcM	2023-04-20 16:30:43	6b926e56fa1d35b92ac7322007d50a919ab42922d3da1ba2ea3397386850001f
UCFVeNAefgn9rVdnY5gs2ogw	탐사보도 세븐	_KZ-N0mcEcM	2023-04-20 16:03:20	ffa9f2d0aba1268ac4f007b9f17dba7de1ef831c6995fdaeb8b8e7cca811b2fc
UCFVeNAefgn9rVdnY5gs2ogw	탐사보도 세븐	_KZ-N0mcEcM	2023-04-20 13:50:46	76141625d6431d77740021108f1e996762010bbf6eb392c1708e407c9f028782
UCFVeNAefgn9rVdnY5gs2ogw	탐사보도 세븐	_KZ-N0mcEcM	2024-05-12 20:56:43	95e22bf20735b1dc5eda80a1c8d3b042fa57fcf680f17b300f42a3e5722db89f
UCFVeNAefgn9rVdnY5gs2ogw	탐사보도 세븐	_KZ-N0mcEcM	2024-05-12 22:31:59	76141625d6431d77740021108f1e996762010bbf6eb392c1708e407c9f028782
UCFVeNAefgn9rVdnY5gs2ogw	탐사보도 세븐	_KZ-N0mcEcM	2023-04-20 11:48:58	b8360fa6609cca600e4d6152461aa0c1d4003f5bf3f109cda4a94a307495106c
UCFVeNAefgn9rVdnY5gs2ogw	탐사보도 세븐	_KZ-N0mcEcM	2023-04-20 09:23:51	8cdadfcf6bb1ee4f13d00802b5c712f52a5af2c72cdad6bc86761a07f0fef257
UCFVeNAefgn9rVdnY5gs2ogw	탐사보도 세븐	_KZ-N0mcEcM	2023-04-20 05:19:44	12e66fe2d1e599055fb0db1859159f42d1fca5b4e79eb56cb15c66d6f0376493
UCFVeNAefgn9rVdnY5gs2ogw	탐사보도 세븐	_KZ-N0mcEcM	2023-04-20 01:34:35	21925c54d50095d74b291a22d870fb26c11ae11ddc4c7f6a13c467fb1a258c2c
UCFVeNAefgn9rVdnY5gs2ogw	탐사보도 세븐	_KZ-N0mcEcM	2023-04-19 19:48:30	a518807ac1896508c6e04e6192310074ef2c08da0f9f63245a2bacb615249f00
UCFVeNAefgn9rVdnY5gs2ogw	탐사보도 세븐	_KZ-N0mcEcM	2023-05-04 23:41:33	54d1cc92489ef04bb740b612a7f90300a9504c354b806f4e1818954868902b88
UCFVeNAefgn9rVdnY5gs2ogw	탐사보도 세븐	_KZ-N0mcEcM	2023-05-05 23:00:47	d93c8f63a8b490fdee21605c47b6b894f5f2a092c139a60fecd75055b0b70fa8
UCFVeNAefgn9rVdnY5gs2ogw	탐사보도 세븐	_KZ-N0mcEcM	2023-05-12 09:25:39	70a69fb7b4cdba6a21de81bd8341841d8471fedecf482eb0dbf7a8436e416097
UCFVeNAefgn9rVdnY5gs2ogw	탐사보도 세븐	_KZ-N0mcEcM	2023-05-25 09:56:20	53335cf33e1c5b399c008c920a533432858bf0b255a6df4e0614674a1b8dc5a7
UCFVeNAefgn9rVdnY5gs2ogw	탐사보도 세븐	_KZ-N0mcEcM	2023-05-25 23:25:12	67b8c5b4ea3cdee5bf7882d12d909e4531f501841059733ad1e091501f09aa9d
UCFVeNAefgn9rVdnY5gs2ogw	탐사보도 세븐	_KZ-N0mcEcM	2023-04-19 19:28:02	97cba676c5c15a36df37322d1e2561f5dcf05913788eb3e97569ea3c29c0d412
UCFVeNAefgn9rVdnY5gs2ogw	탐사보도 세븐	_KZ-N0mcEcM	2023-04-19 19:19:29	2a59fd7f1f31011941d24129e70225dd867d84f5d1d56c925fc3d774214c2659
UCFVeNAefgn9rVdnY5gs2ogw	탐사보도 세븐	_KZ-N0mcEcM	2023-04-19 18:03:53	a0338ef5e494d4ffcdd6c927323d21f23399fd9b34e1759ca14074518b286339
UCFVeNAefgn9rVdnY5gs2ogw	탐사보도 세븐	_KZ-N0mcEcM	2023-04-19 17:34:44	ab53f4b2315cb2c3219dc4ed733f373195d5edd0808909ce35e0b18126ef089c
UCFVeNAefgn9rVdnY5gs2ogw	탐사보도 세븐	_KZ-N0mcEcM	2023-08-05 00:41:05	aa9c0cab1f2762de00465b2a001542ab49904ee1d00eb7d22b7913c45b32af7f
UCFVeNAefgn9rVdnY5gs2ogw	탐사보도 세븐	_KZ-N0mcEcM	2024-03-14 03:40:11	37d4186e648b2b1190062881ca5213a2f6df838aee30d63ffdc1f42e1fb3e998
UCFVeNAefgn9rVdnY5gs2ogw	탐사보도 세븐	_KZ-N0mcEcM	2024-06-10 09:16:11	94b1adfd0cc060705646fee9973b0c5d9a098889ca41fb490d68b74ccb4b7bfa
UCFVeNAefgn9rVdnY5gs2ogw	탐사보도 세븐	_KZ-N0mcEcM	2024-07-12 14:06:32	cbf65648d9f7443076a44e19f25c4697b70ded5c9bb6e244000a7f2ea8dbfe84
UCFVeNAefgn9rVdnY5gs2ogw	탐사보도 세븐	_KZ-N0mcEcM	2023-04-19 15:43:40	826831abeec8c5bbfb4d22b5991c490e0845cec8b09263e3112a29e76780b2ca
UCFVeNAefgn9rVdnY5gs2ogw	탐사보도 세븐	_KZ-N0mcEcM	2023-05-01 13:47:53	45ad82daec3728f8cf1568b5ea67ef036199f66bf0ccf0aef3313a059494fee4
UCFVeNAefgn9rVdnY5gs2ogw	탐사보도 세븐	_KZ-N0mcEcM	2023-04-19 14:30:45	edc79ea84af456dd50e6f6ecbc129d241617b42a071e956ed602255ba92b9fe0
UCFVeNAefgn9rVdnY5gs2ogw	탐사보도 세븐	_KZ-N0mcEcM	2023-04-19 11:34:09	94b96ffc10b401bc0bde6150c4b34f0000571834a658df20197ca2b9509c6fe7
UCFVeNAefgn9rVdnY5gs2ogw	탐사보도 세븐	_KZ-N0mcEcM	2023-04-19 10:34:07	2522e69cac564e1ea73099cbcaec41c555c2d9ebc4004b6381bf9fdb726d3e48
UCFVeNAefgn9rVdnY5gs2ogw	탐사보도 세븐	_KZ-N0mcEcM	2023-04-19 04:09:50	1518e85f6c52be2d7e6d669377a1ccde6c558bc759356f0c0926611aaa9276b5
UCFVeNAefgn9rVdnY5gs2ogw	탐사보도 세븐	_KZ-N0mcEcM	2023-04-18 23:12:18	f0ad2643f18d6ad1c96950762cd26f3fbad9360ccd19db74cf9d9643ea2cb2f6
UCFVeNAefgn9rVdnY5gs2ogw	탐사보도 세븐	_KZ-N0mcEcM	2023-04-18 15:24:54	4dcf4213a67c99c1f14e6a786f6b832334a2e08f05116a62767abb17ba72b190
UCFVeNAefgn9rVdnY5gs2ogw	탐사보도 세븐	_KZ-N0mcEcM	2023-04-18 14:01:10	2fcf4b326d9d9b4c75476455ce8b798a21af2ac6e67c1c4f700c9441e86fd67e
UCFVeNAefgn9rVdnY5gs2ogw	탐사보도 세븐	_KZ-N0mcEcM	2024-03-20 17:58:30	5f42d48cff30cbf05e3165039cc6c8d6420175a21b2f9bbfd7e5d246cc663739
UCFVeNAefgn9rVdnY5gs2ogw	탐사보도 세븐	_KZ-N0mcEcM	2024-07-24 20:30:52	0333365e0b136ecd6b36662c2946997e0446353cf82b910a3799c960e7aaa815
UCFVeNAefgn9rVdnY5gs2ogw	탐사보도 세븐	_KZ-N0mcEcM	2024-07-24 21:34:19	2fcf4b326d9d9b4c75476455ce8b798a21af2ac6e67c1c4f700c9441e86fd67e
UCFVeNAefgn9rVdnY5gs2ogw	탐사보도 세븐	_KZ-N0mcEcM	2023-04-18 13:20:50	4724f965e9a086e06060948184cec137be0dd5b38bf807e8d81f2a2f5e439b68
UCFVeNAefgn9rVdnY5gs2ogw	탐사보도 세븐	_KZ-N0mcEcM	2023-04-18 10:03:28	facd533800d0805e6c27fac080aa8af7701083fe1b7ee7472568311f87c9dda7
UCFVeNAefgn9rVdnY5gs2ogw	탐사보도 세븐	_KZ-N0mcEcM	2023-04-18 09:04:54	3c98b4e2ae22551dfced5eaee5e4d7c173c413e064f8ec6f67f26ac1d7ce42ed
UCFVeNAefgn9rVdnY5gs2ogw	탐사보도 세븐	_KZ-N0mcEcM	2023-04-18 08:44:32	1db3a50880897fb183ce32b7edcb0cb5a59567b2171747de0469729bd9f72617
UCFVeNAefgn9rVdnY5gs2ogw	탐사보도 세븐	_KZ-N0mcEcM	2023-04-18 08:43:18	1db3a50880897fb183ce32b7edcb0cb5a59567b2171747de0469729bd9f72617
UCFVeNAefgn9rVdnY5gs2ogw	탐사보도 세븐	_KZ-N0mcEcM	2023-04-18 04:05:23	ecdc1ee078e9f5e08b9ded8d6b9ecac1105e79baf1bda1324b364bb1ae9475b4
UCFVeNAefgn9rVdnY5gs2ogw	탐사보도 세븐	_KZ-N0mcEcM	2023-05-04 04:55:18	f4891cb7b6bbbbdf3ab2ef48254bc7424d6098da167bced69a445a4f638f0ba9
UCFVeNAefgn9rVdnY5gs2ogw	탐사보도 세븐	_KZ-N0mcEcM	2023-04-18 03:55:58	c0b7d40e9ddb7ef638600b369163b7121cffadbca290fa62c6b6f5a6b3685b45
UCFVeNAefgn9rVdnY5gs2ogw	탐사보도 세븐	_KZ-N0mcEcM	2023-04-18 01:06:55	a7156ab07eb2958eb4218366678fca243469aec206de81e914b1f05954181d52
UCFVeNAefgn9rVdnY5gs2ogw	탐사보도 세븐	_KZ-N0mcEcM	2023-04-18 01:01:37	4aa5dd79b4d628c2c9269b001bb9fbb191e28062418abb914cff515fa4757874
UCFVeNAefgn9rVdnY5gs2ogw	탐사보도 세븐	_KZ-N0mcEcM	2023-04-18 00:43:08	4aa5dd79b4d628c2c9269b001bb9fbb191e28062418abb914cff515fa4757874
UCFVeNAefgn9rVdnY5gs2ogw	탐사보도 세븐	_KZ-N0mcEcM	2023-07-11 00:48:44	ad30de2bec9c57e1430a00b182908fe50993be284c8d21a26c79eb213450d5a6
UCFVeNAefgn9rVdnY5gs2ogw	탐사보도 세븐	_KZ-N0mcEcM	2023-04-17 22:22:54	21a86bd793f95d6d2abd015cad4f6446a21322a744b10f472068f7c1d2f554b6
UCFVeNAefgn9rVdnY5gs2ogw	탐사보도 세븐	_KZ-N0mcEcM	2023-04-17 17:35:14	3653d6029ced8f4fd109b1765a3ac30db5dd9d99b33ff1b8248ec9f34cb53056
UCFVeNAefgn9rVdnY5gs2ogw	탐사보도 세븐	_KZ-N0mcEcM	2023-04-17 10:11:41	9166abdd10b60bc35665ea74bfd67d9aaf35d74c95612aaf4b076a02c87c8a88
UCFVeNAefgn9rVdnY5gs2ogw	탐사보도 세븐	_KZ-N0mcEcM	2023-04-17 09:45:20	12124a11d4a33c824946c82f92a44810c2e8824cf28f621ca9252f1c97122db5
UCFVeNAefgn9rVdnY5gs2ogw	탐사보도 세븐	_KZ-N0mcEcM	2023-04-17 06:04:13	bf5b395c08d26d2e07556bd68791bb5439a64704b3946ddd3e04f11e961d320b
UCFVeNAefgn9rVdnY5gs2ogw	탐사보도 세븐	_KZ-N0mcEcM	2023-04-16 23:33:41	fa76b8c0ec3ebf4e0c8a677f1b5b21712224f9dd1b19464847aceaff09cff17f
UCFVeNAefgn9rVdnY5gs2ogw	탐사보도 세븐	_KZ-N0mcEcM	2023-04-16 16:49:45	3f7bbeca34504a6d874129018bd19e943c77c3aedef410ebfaea514ee08423a9
UCFVeNAefgn9rVdnY5gs2ogw	탐사보도 세븐	_KZ-N0mcEcM	2023-04-19 16:43:24	9d5f175eb179fa965ee363211b0d16a3c0fed97c96d4e4b728b5375a3fcd6fe0
UCFVeNAefgn9rVdnY5gs2ogw	탐사보도 세븐	_KZ-N0mcEcM	2023-06-01 09:00:43	53f5404263b7675705f808074c9fd8ac1ad5d8e9ba9d00fcbbef76e63bd1d085
UCFVeNAefgn9rVdnY5gs2ogw	탐사보도 세븐	_KZ-N0mcEcM	2023-09-10 06:02:28	8316fa8caaa775a3b7886cec610acfe6abf7378385383875fb1dbdd3eeb6e256
UCFVeNAefgn9rVdnY5gs2ogw	탐사보도 세븐	_KZ-N0mcEcM	2023-04-16 16:39:14	c18157bed42a12087588e977645cb8b651ae3a7958468a94717cf1d1d390d789
UCFVeNAefgn9rVdnY5gs2ogw	탐사보도 세븐	_KZ-N0mcEcM	2023-04-16 15:28:30	c8d29924e621fef7de648e764dc1dff72c8665e6413d308027beec68f297f174
UCFVeNAefgn9rVdnY5gs2ogw	탐사보도 세븐	_KZ-N0mcEcM	2023-04-16 15:01:39	7e26a57e5cbef16b8985db2c253ddcd8f7816608d142b84dfd3e424c79e765cc
UCFVeNAefgn9rVdnY5gs2ogw	탐사보도 세븐	_KZ-N0mcEcM	2023-04-16 14:50:01	f3ae50be3cd5b687b7e3359bea6c8b5649475867f39da11341773867e2cbcbf3
UCFVeNAefgn9rVdnY5gs2ogw	탐사보도 세븐	_KZ-N0mcEcM	2023-04-16 14:10:47	ac2bff7894b2a0a15f1bad0a52cff1b7b99ea3fb631623e9c23d73743cff0bf6
UCFVeNAefgn9rVdnY5gs2ogw	탐사보도 세븐	_KZ-N0mcEcM	2023-04-16 11:44:11	fb8f5a42c8a0c464facac35b6ddafa40d3ca40f64e00000118fc225937669fc9
UCFVeNAefgn9rVdnY5gs2ogw	탐사보도 세븐	_KZ-N0mcEcM	2023-04-16 11:39:05	c61fc85a185f0597f1362e27581e66e7e71608929cf4ade1e0d046ad6cf68e0d
UCFVeNAefgn9rVdnY5gs2ogw	탐사보도 세븐	_KZ-N0mcEcM	2024-03-12 08:56:28	777cab256d5220fe6519d06842a7c9370497869ba8ed2d557bb1c7a08e542780
UCFVeNAefgn9rVdnY5gs2ogw	탐사보도 세븐	_KZ-N0mcEcM	2024-03-12 08:58:23	777cab256d5220fe6519d06842a7c9370497869ba8ed2d557bb1c7a08e542780
UCFVeNAefgn9rVdnY5gs2ogw	탐사보도 세븐	_KZ-N0mcEcM	2024-03-12 08:58:41	777cab256d5220fe6519d06842a7c9370497869ba8ed2d557bb1c7a08e542780
UCFVeNAefgn9rVdnY5gs2ogw	탐사보도 세븐	_KZ-N0mcEcM	2023-04-16 08:58:10	412f5f7f2ffb66f34189fdb2665030c991d809c76df7b3240f30a6cb30d52035
UCFVeNAefgn9rVdnY5gs2ogw	탐사보도 세븐	_KZ-N0mcEcM	2023-04-16 04:57:05	633997f4e4ae0012b7e971b867989d35e6dba3cd544d02b04e879c140318abe5
UCFVeNAefgn9rVdnY5gs2ogw	탐사보도 세븐	_KZ-N0mcEcM	2023-04-16 00:33:00	01317600681e84f1b45a9366c7493c2ecae73cc1ebd8f9016e78a277c24b5b0f
UCFVeNAefgn9rVdnY5gs2ogw	탐사보도 세븐	_KZ-N0mcEcM	2023-04-16 00:22:03	ef6248ff52ea15d096d447e8ee0435fc1c135ef25671e22f5225f597369b71bf
UCFVeNAefgn9rVdnY5gs2ogw	탐사보도 세븐	_KZ-N0mcEcM	2023-04-15 21:50:09	0c330cef801fb8bfb5060830efaeef4d57c9dd19720881852a4087cf99166f9d
UCFVeNAefgn9rVdnY5gs2ogw	탐사보도 세븐	_KZ-N0mcEcM	2023-04-15 15:21:30	d3e577c43766f57caa354796b70ca866ecdad580f52e72adf257ecdd0e1840ee
UCFVeNAefgn9rVdnY5gs2ogw	탐사보도 세븐	_KZ-N0mcEcM	2023-04-15 14:26:55	178b612463b79329ee8b2dfe65b3be0c58c91dedaea643f08771c443525be58b
UCFVeNAefgn9rVdnY5gs2ogw	탐사보도 세븐	_KZ-N0mcEcM	2023-04-15 13:49:40	4199447145bab1daa761797868a38a15ce46870f443d4c844d68cd564d54a259
UCFVeNAefgn9rVdnY5gs2ogw	탐사보도 세븐	_KZ-N0mcEcM	2023-04-15 13:17:17	aa82f9490568ec58acae75accb1de2ae233a1c1a45f0ff015fe521abed1b5732
UCFVeNAefgn9rVdnY5gs2ogw	탐사보도 세븐	_KZ-N0mcEcM	2023-04-15 13:03:37	edd8b72a2373226b16a89a83eff447860f49378e9ef16e49d105ca3e260c518c
UCFVeNAefgn9rVdnY5gs2ogw	탐사보도 세븐	_KZ-N0mcEcM	2023-04-15 12:27:30	2dbe4d9f2d8f5cc7f7ac7f557d4ea1b2b6ac658834c3878faef482e35dc18e0c
UCFVeNAefgn9rVdnY5gs2ogw	탐사보도 세븐	_KZ-N0mcEcM	2023-04-15 10:34:18	5d57c070d7e65a9de08faab301889e3e4032f3fd7f4a2f73dcf82d71a0a5747d
UCFVeNAefgn9rVdnY5gs2ogw	탐사보도 세븐	_KZ-N0mcEcM	2023-04-15 10:01:39	d2f3e64499486aa20fd5140683989c402d70bb410e9fe10635688198e1d59a14
UCFVeNAefgn9rVdnY5gs2ogw	탐사보도 세븐	_KZ-N0mcEcM	2023-04-15 07:19:13	89db128b989dc24b3c34aca6e0bc5b4dd6d709e868ff6472f8a4b35a18d764e9
UCFVeNAefgn9rVdnY5gs2ogw	탐사보도 세븐	_KZ-N0mcEcM	2023-04-15 06:34:45	2e576e25f004154663327ae1787a2e2b3a96462342c2393b093836aa0460b529
UCFVeNAefgn9rVdnY5gs2ogw	탐사보도 세븐	_KZ-N0mcEcM	2023-04-15 05:33:30	9483aa789361f7e1cc31ada4af7d0d0d225e75cc0e0dc6675672230e17cad25e
UCFVeNAefgn9rVdnY5gs2ogw	탐사보도 세븐	_KZ-N0mcEcM	2023-05-08 19:37:18	15e857c333fb439e708e0b45da5abfc090a12ddd1715c6f06b5897219c369a2c
UCFVeNAefgn9rVdnY5gs2ogw	탐사보도 세븐	_KZ-N0mcEcM	2023-04-15 05:14:50	6fc996be0c579f69a8686290a3f5a73f5c4b6f4438a5769c3fc4c398bca0a55e
UCFVeNAefgn9rVdnY5gs2ogw	탐사보도 세븐	_KZ-N0mcEcM	2023-04-15 05:14:49	bf08c28fe8983382e482b7d2fd073a94de9cc4f675301f961067c353ba3b2cab
UCFVeNAefgn9rVdnY5gs2ogw	탐사보도 세븐	_KZ-N0mcEcM	2023-04-15 04:44:12	740eb86f10fe6fbda9a16b9f4fe76af27aaba3c174a49dfe4b5f1467190bc708
UCFVeNAefgn9rVdnY5gs2ogw	탐사보도 세븐	_KZ-N0mcEcM	2023-04-15 01:58:41	c90a4b9514150760ffab85db113b08f5ab8ad41a099cb2a9460a8bbd5b407df2
UCFVeNAefgn9rVdnY5gs2ogw	탐사보도 세븐	_KZ-N0mcEcM	2023-04-15 01:41:12	eeb6bd25a01250a738046be48beb79c248361583506124def6d07a4c1b9480d8
UCFVeNAefgn9rVdnY5gs2ogw	탐사보도 세븐	_KZ-N0mcEcM	2023-04-15 01:01:59	4da9f076a3c32dd132ad9e469da7dbb93b0b8f5336341cf131f11062e1bbe310
UCFVeNAefgn9rVdnY5gs2ogw	탐사보도 세븐	_KZ-N0mcEcM	2023-04-15 00:58:31	69d43035d2c0164573916b4854040622f2881f77cce5888799118b0d04e405c9
UCFVeNAefgn9rVdnY5gs2ogw	탐사보도 세븐	_KZ-N0mcEcM	2023-04-14 22:27:07	713040979597b9008cdf00b2455cadcf6054ed28a2c2c7ad4b2bcaa7a753aa24
UCFVeNAefgn9rVdnY5gs2ogw	탐사보도 세븐	_KZ-N0mcEcM	2023-04-14 21:42:15	a991b05bee6c44a957d968d21f678b7c6298f8690337702c678fef5bdfa812ba
UCFVeNAefgn9rVdnY5gs2ogw	탐사보도 세븐	_KZ-N0mcEcM	2023-04-14 21:41:47	5427f8d46fbd569612da578cb0905c036929efe1aa76f0c34bce8cf8b888e12b
UCFVeNAefgn9rVdnY5gs2ogw	탐사보도 세븐	_KZ-N0mcEcM	2023-04-14 21:24:37	a991b05bee6c44a957d968d21f678b7c6298f8690337702c678fef5bdfa812ba
UCFVeNAefgn9rVdnY5gs2ogw	탐사보도 세븐	_KZ-N0mcEcM	2023-04-14 19:59:39	289603580a6470d0eb72a55ea1a3c732282925e597ebaaa86b5cbfd6425d7b7d
UCFVeNAefgn9rVdnY5gs2ogw	탐사보도 세븐	_KZ-N0mcEcM	2023-04-14 18:18:12	52dea49fd9bec80f5906d6c3290b467bfe3d9a9af394e151f9f10d7a849a4c94
UCFVeNAefgn9rVdnY5gs2ogw	탐사보도 세븐	_KZ-N0mcEcM	2023-04-14 18:13:46	b87f8c43fdd435653386310721e27b8d8900033338d884915abc35bf34829d36
UCFVeNAefgn9rVdnY5gs2ogw	탐사보도 세븐	_KZ-N0mcEcM	2023-04-25 14:39:15	85486965df11f808f002e3cbcf27f44df2bd3d2e43afc23d0cd34701a6d611ff
UCFVeNAefgn9rVdnY5gs2ogw	탐사보도 세븐	_KZ-N0mcEcM	2023-04-25 16:22:17	b87f8c43fdd435653386310721e27b8d8900033338d884915abc35bf34829d36
UCFVeNAefgn9rVdnY5gs2ogw	탐사보도 세븐	_KZ-N0mcEcM	2023-04-25 16:24:56	85486965df11f808f002e3cbcf27f44df2bd3d2e43afc23d0cd34701a6d611ff
UCFVeNAefgn9rVdnY5gs2ogw	탐사보도 세븐	_KZ-N0mcEcM	2023-04-25 16:51:08	b87f8c43fdd435653386310721e27b8d8900033338d884915abc35bf34829d36
UCFVeNAefgn9rVdnY5gs2ogw	탐사보도 세븐	_KZ-N0mcEcM	2023-04-25 16:54:40	85486965df11f808f002e3cbcf27f44df2bd3d2e43afc23d0cd34701a6d611ff
UCFVeNAefgn9rVdnY5gs2ogw	탐사보도 세븐	_KZ-N0mcEcM	2023-04-14 18:01:29	c135fa47235f70fccd9dbccc6a462edc6bcc9ff6533f28eecfd6335219894e5f
UCFVeNAefgn9rVdnY5gs2ogw	탐사보도 세븐	_KZ-N0mcEcM	2023-04-14 11:29:36	3cae1d47844946fa75b7e288a1e613b017c88632478f2e154a5fd8754771ad44
UCFVeNAefgn9rVdnY5gs2ogw	탐사보도 세븐	_KZ-N0mcEcM	2023-04-14 10:38:39	6ddd24917d1599d487ba25c812a0f178c174930bd9b001f1ee9270c6c40aaee6
UCFVeNAefgn9rVdnY5gs2ogw	탐사보도 세븐	_KZ-N0mcEcM	2023-04-14 10:11:27	5b94ad9fd1945e3abf0e96f94e83ffe39904d2b6caec854ae6d24a9544120732
UCFVeNAefgn9rVdnY5gs2ogw	탐사보도 세븐	_KZ-N0mcEcM	2023-05-12 12:57:31	412e9900dd75cc924815e3d7b25a4e06b4274d52aba4ac55e2d56590c390175f
UCFVeNAefgn9rVdnY5gs2ogw	탐사보도 세븐	_KZ-N0mcEcM	2023-05-12 12:59:00	412e9900dd75cc924815e3d7b25a4e06b4274d52aba4ac55e2d56590c390175f
UCFVeNAefgn9rVdnY5gs2ogw	탐사보도 세븐	_KZ-N0mcEcM	2023-05-25 05:41:37	ff30f2a30f49cfe52b91cc92c3e38a36bbedc6f60c8dc07fe279864dad6eae09
UCFVeNAefgn9rVdnY5gs2ogw	탐사보도 세븐	_KZ-N0mcEcM	2023-12-17 23:48:32	62e5685534908efbea6125d3566a474f1fb1f06a07404aa9ce24bd40c263649c
UCFVeNAefgn9rVdnY5gs2ogw	탐사보도 세븐	_KZ-N0mcEcM	2023-12-18 17:05:54	6d13aafa473d78bd4f1c9493998611d5e1757de93c9c13e15d433280cadd906a
UCFVeNAefgn9rVdnY5gs2ogw	탐사보도 세븐	_KZ-N0mcEcM	2023-04-14 10:09:45	b0640a004f7e1748edc7c35fde29b0cd662d3d5653a4b1d37002d5d76b1ab493
UCFVeNAefgn9rVdnY5gs2ogw	탐사보도 세븐	_KZ-N0mcEcM	2023-04-14 09:50:46	c386589b1417d2c702f4a2fae7e2e55b05c6978ce9acbd8be2bd93427bf467b4
UCFVeNAefgn9rVdnY5gs2ogw	탐사보도 세븐	_KZ-N0mcEcM	2023-04-14 09:38:13	8cce1659bf9f56022ce93b2e539192626d9fdde75128126b984dd9408e2cb626
UCFVeNAefgn9rVdnY5gs2ogw	탐사보도 세븐	_KZ-N0mcEcM	2023-04-17 15:20:17	f39178cc4b16fb25fae4728ead51b497dc96789f559e33b4000479cb747ce071
UCFVeNAefgn9rVdnY5gs2ogw	탐사보도 세븐	_KZ-N0mcEcM	2023-04-22 03:00:31	987282a098b01d2e656f8ee8ae8a66988bc9089b3e69522367f94b3b7fa82588
UCFVeNAefgn9rVdnY5gs2ogw	탐사보도 세븐	_KZ-N0mcEcM	2023-06-01 21:01:36	e61c13c789fd6320dabda51a3613333441e6665d535f241975940a290d5e5338
UCFVeNAefgn9rVdnY5gs2ogw	탐사보도 세븐	_KZ-N0mcEcM	2023-04-14 09:14:10	9ff99b32c116f28f4853cbfe1b68aeb0b2ebe341b17a0c2bbb3d94be841b10c3
UCFVeNAefgn9rVdnY5gs2ogw	탐사보도 세븐	_KZ-N0mcEcM	2023-04-14 08:23:32	b3840b475e09ffbdc18be60c63824803e4857076480c745bafb78ba60e2f6c97
UCFVeNAefgn9rVdnY5gs2ogw	탐사보도 세븐	_KZ-N0mcEcM	2023-04-14 06:49:28	878cef40650e87d2b4dbd10ada0682e8c5e91009e50362332b32a6ae80d6865b
UCFVeNAefgn9rVdnY5gs2ogw	탐사보도 세븐	_KZ-N0mcEcM	2023-04-14 06:24:55	1c7ee90a2a626a03ceae37869bdb1a036bfe4d70bc1236925a6e85066923f386
UCFVeNAefgn9rVdnY5gs2ogw	탐사보도 세븐	_KZ-N0mcEcM	2023-04-14 06:24:09	d00a54e605c11a88fc9d65836977c931c1544952959259f8ee692105b5ffebc2
UCFVeNAefgn9rVdnY5gs2ogw	탐사보도 세븐	_KZ-N0mcEcM	2023-05-28 13:00:20	2024c62af9c008a0d3fbe79f6cba3e7032b073667f22a6a03c050c31f12a0c66
UCFVeNAefgn9rVdnY5gs2ogw	탐사보도 세븐	_KZ-N0mcEcM	2023-05-29 14:27:26	c00204ce06f2eeb5adfbe75ef80aa29a0a1371531a2666c1b1c933a8ba3ac0b7
UCFVeNAefgn9rVdnY5gs2ogw	탐사보도 세븐	_KZ-N0mcEcM	2023-06-15 01:44:17	adb3a6857c26d744011e9ffd58251687383db9748880ded27154f79344679660
UCFVeNAefgn9rVdnY5gs2ogw	탐사보도 세븐	_KZ-N0mcEcM	2023-06-25 05:09:17	21925d0bc4d78f1eaf1a2027285edf32810f7237d900e8ff6b0942cdb47fe8e2
UCFVeNAefgn9rVdnY5gs2ogw	탐사보도 세븐	_KZ-N0mcEcM	2023-08-28 16:55:08	ecb28a496d46ed456dd5031f861ad9f98be25a62f7d7e3f329253df8d3f5e58a
UCFVeNAefgn9rVdnY5gs2ogw	탐사보도 세븐	_KZ-N0mcEcM	2023-04-14 06:11:09	c4696a1f3f334571362106753875c9d740bcea6059db69cdba8fbe903ab1b148
UCFVeNAefgn9rVdnY5gs2ogw	탐사보도 세븐	_KZ-N0mcEcM	2023-04-14 05:55:37	5bf3a3f602870fdecc7fe8e83457ca7a35ec89aba24ed2cdd6e708eda7bcee1a
UCFVeNAefgn9rVdnY5gs2ogw	탐사보도 세븐	_KZ-N0mcEcM	2023-04-14 05:50:10	151687750ea881a671f02bb29d13f1c6db388536072b82a0b8b6293619fc8401
UCFVeNAefgn9rVdnY5gs2ogw	탐사보도 세븐	_KZ-N0mcEcM	2023-04-14 05:46:34	df72050905a5c3bd4b63f72d8559753e84cdef53ab123c79357a00f6540bd258
UCFVeNAefgn9rVdnY5gs2ogw	탐사보도 세븐	_KZ-N0mcEcM	2023-04-14 05:24:24	ca01d047443bdc3e207582a038c0c17e899de007d936eaa8767f159f24492b4d
UCFVeNAefgn9rVdnY5gs2ogw	탐사보도 세븐	_KZ-N0mcEcM	2024-06-08 00:06:43	d10a55a54a91bbcdd436978378b9d47d2adc7b168c03f18905d8ea94f3f708b5
UCFVeNAefgn9rVdnY5gs2ogw	탐사보도 세븐	_KZ-N0mcEcM	2023-04-14 04:36:40	fd9fd8dbc2f99b86039b7fbd9ca4ed9fc0e5411969f3df51ad7bcefc85503451
UCFVeNAefgn9rVdnY5gs2ogw	탐사보도 세븐	_KZ-N0mcEcM	2023-04-14 04:21:01	9d1d3394856dd304ab80767261b6a93c4fcbdec4b985414cb3e75294d20b3b7b
UCFVeNAefgn9rVdnY5gs2ogw	탐사보도 세븐	_KZ-N0mcEcM	2023-04-14 04:13:53	9d1d3394856dd304ab80767261b6a93c4fcbdec4b985414cb3e75294d20b3b7b
UCFVeNAefgn9rVdnY5gs2ogw	탐사보도 세븐	_KZ-N0mcEcM	2023-04-14 04:07:17	d5c617389c4bf09cc66974879f97942ebb156b6b065731ea5bc9b181f14c4eb0
UCFVeNAefgn9rVdnY5gs2ogw	탐사보도 세븐	_KZ-N0mcEcM	2023-04-14 03:50:17	ce6e4d7e6a883ce20afa2075cc064c6327e2c2f0e9c80246c036b454cb589748
UCFVeNAefgn9rVdnY5gs2ogw	탐사보도 세븐	_KZ-N0mcEcM	2023-04-14 03:48:05	d33272f782c21a0ac7dec960083d2855acbb12b43650e721303050b0ea536959
UCFVeNAefgn9rVdnY5gs2ogw	탐사보도 세븐	_KZ-N0mcEcM	2023-04-14 03:37:15	2a4b9b85977d813b611c2e3725730553949e4c4d47ef411f8db765a3a8097d20
UCFVeNAefgn9rVdnY5gs2ogw	탐사보도 세븐	_KZ-N0mcEcM	2023-04-14 03:36:34	69829264ef64d1bb4ca3be70e6a74d9eec83f1d35a6afb9ba263e713fb3141c2
UCFVeNAefgn9rVdnY5gs2ogw	탐사보도 세븐	_KZ-N0mcEcM	2023-04-14 03:30:32	90df24c5a34d4f32ad1854c210b0a2fd55e73bccb89670271e2d90b0c1836e3c
UCFVeNAefgn9rVdnY5gs2ogw	탐사보도 세븐	_KZ-N0mcEcM	2023-04-14 03:15:18	7d7c4dfcdb0a83ba18b5b057ea8d216021e6724df96ac9c39f6bf61f32e8e529
UCFVeNAefgn9rVdnY5gs2ogw	탐사보도 세븐	_KZ-N0mcEcM	2023-04-14 02:39:36	deeaecea32569e24f1b474f77c89fa5b1e2211b068aeaba02dbb786f2d484967
UCFVeNAefgn9rVdnY5gs2ogw	탐사보도 세븐	_KZ-N0mcEcM	2023-08-23 17:43:39	50c525babc697135a9cd21da4f94f321874fc39bdfc0a1c8e83673899ccaac8c
UCFVeNAefgn9rVdnY5gs2ogw	탐사보도 세븐	_KZ-N0mcEcM	2023-09-29 18:28:14	04da663b188a95ded57759fecde5a1ffccfe27e5a4360966381141c7197f6c7e
UCFVeNAefgn9rVdnY5gs2ogw	탐사보도 세븐	_KZ-N0mcEcM	2023-10-04 01:51:45	fd673808ab1bbc9d33ba5d69c241fda04c5311364925173cf9cf94e45159f444
UCFVeNAefgn9rVdnY5gs2ogw	탐사보도 세븐	_KZ-N0mcEcM	2023-11-05 20:33:39	781a66cf1f96e609c5fb7ee732e37e8904f1a8e951d42b4656cb52473db37ef4
UCFVeNAefgn9rVdnY5gs2ogw	탐사보도 세븐	_KZ-N0mcEcM	2024-03-14 03:39:29	37d4186e648b2b1190062881ca5213a2f6df838aee30d63ffdc1f42e1fb3e998
UCFVeNAefgn9rVdnY5gs2ogw	탐사보도 세븐	_KZ-N0mcEcM	2023-04-14 02:34:36	1914c1739936170cd88f52890c3b205f60bc3cb0e4c340bdb1eb90c0974b0aff
UCFVeNAefgn9rVdnY5gs2ogw	탐사보도 세븐	_KZ-N0mcEcM	2023-04-14 02:22:45	fae5fa3d34a9d644f092cddf2d4242e17fe28e3886dda8a51bceec83cf242879
UCFVeNAefgn9rVdnY5gs2ogw	탐사보도 세븐	_KZ-N0mcEcM	2023-04-14 02:10:02	9cd3e050a1322a07525c68af0b86ea07cb24ad28a31c42eb3deb7f3f4fcb88ce
UCFVeNAefgn9rVdnY5gs2ogw	탐사보도 세븐	_KZ-N0mcEcM	2024-03-12 14:21:15	fd3e0608ddaf357b8dbab07b2fa83066e628c03fd01e73156737cb830d4ee28e
UCFVeNAefgn9rVdnY5gs2ogw	탐사보도 세븐	_KZ-N0mcEcM	2023-04-14 01:46:16	8d78d19d338e26e99f5696970cc5c3106645ffc3ad4efb4193b40603775b726b
UCFVeNAefgn9rVdnY5gs2ogw	탐사보도 세븐	_KZ-N0mcEcM	2023-04-14 01:17:22	ca6b205d19205b5e84c64c4ba645f4346b91f299f8361b30bc4ce43fa005f4b7
UCFVeNAefgn9rVdnY5gs2ogw	탐사보도 세븐	_KZ-N0mcEcM	2023-06-06 21:34:50	c005886a9b3faabcfced95ecd150a49d6a87595dd1d37bd4315d8f022f6806c3
UCFVeNAefgn9rVdnY5gs2ogw	탐사보도 세븐	_KZ-N0mcEcM	2024-03-07 21:16:50	4a07388415cd794a857c2e80889819ac3b2b3a48125e0b3540d7428aad152a2b
UCFVeNAefgn9rVdnY5gs2ogw	탐사보도 세븐	_KZ-N0mcEcM	2024-04-28 05:56:05	3d4e077a95ad543b59ea2ad8733efc7153ace1965e3521e7cda75aaf7783f91e
UCFVeNAefgn9rVdnY5gs2ogw	탐사보도 세븐	_KZ-N0mcEcM	2024-05-15 15:59:54	4a19c059bc11eab3d2a85b9246d3d6573c146f7043b2e3381f46967749e8fbf3
UCFVeNAefgn9rVdnY5gs2ogw	탐사보도 세븐	_KZ-N0mcEcM	2024-06-22 15:08:36	29bb647d10924cdfd1ae758e63694b4cef78ad0f5e04ad4719fc48a239cef1f9
UCFVeNAefgn9rVdnY5gs2ogw	탐사보도 세븐	_KZ-N0mcEcM	2023-04-14 01:01:39	8d404dd99322c91e6c99f122c0cf7c69de478b8e611b13773e62f5a2b8ee8775
UCFVeNAefgn9rVdnY5gs2ogw	탐사보도 세븐	_KZ-N0mcEcM	2023-04-14 00:48:00	3f5db04b846184940d3bcea7972d3027820286d4bb369fedf0e89e50bba1b48d
UCFVeNAefgn9rVdnY5gs2ogw	탐사보도 세븐	_KZ-N0mcEcM	2023-05-23 15:01:55	91d86a5810d6ea15f5f9dbcec8fbc6e975229e0895a734682d0c2e2239d5d58b
UCFVeNAefgn9rVdnY5gs2ogw	탐사보도 세븐	_KZ-N0mcEcM	2023-04-14 00:09:18	605d2bb8071c5bb4801cd64ee55602833c7010b24843199d912268ea1eeb42ad
UCFVeNAefgn9rVdnY5gs2ogw	탐사보도 세븐	_KZ-N0mcEcM	2023-04-14 00:07:29	063a1d6a14a6c516e0907ac2ead98e2b2fa9ed35791a4e9eb7a1be9b59730635
UCFVeNAefgn9rVdnY5gs2ogw	탐사보도 세븐	_KZ-N0mcEcM	2023-04-13 23:48:04	287a7a1e6f3520cb2c9cbba5c33e841997a2b7b51f0c7dc9295479b3424bda63
UCFVeNAefgn9rVdnY5gs2ogw	탐사보도 세븐	_KZ-N0mcEcM	2023-04-13 23:17:27	7a11e5500821754186a1e27a7532d133095ac67365e322dce52d75ca207634df
UCFVeNAefgn9rVdnY5gs2ogw	탐사보도 세븐	_KZ-N0mcEcM	2023-04-13 23:12:56	7d5fedd42850c4bf885dcba4484b3a993d49087148023ac229f3e6b6ce59a097
UCFVeNAefgn9rVdnY5gs2ogw	탐사보도 세븐	_KZ-N0mcEcM	2023-04-13 22:42:12	e2887129307e94b86f6d56c829c8e6416ded2beeb7cee27a4521f2d1bb13302e
UCFVeNAefgn9rVdnY5gs2ogw	탐사보도 세븐	_KZ-N0mcEcM	2023-04-13 22:40:44	3c8379fd29861fa19ed46749ebd39a8e6fa5ff717eeec55201380ec57ca0c193
UCFVeNAefgn9rVdnY5gs2ogw	탐사보도 세븐	_KZ-N0mcEcM	2023-04-13 22:14:01	eea25b70a49905660dc9013fb9a086197caeac7fb40c29eb75bddc9b748a66ba
UCFVeNAefgn9rVdnY5gs2ogw	탐사보도 세븐	_KZ-N0mcEcM	2023-06-05 06:56:19	70be4925c211a25177f80a351d0e68640910a2be4c42de45ee983344e0aa5f52
UCFVeNAefgn9rVdnY5gs2ogw	탐사보도 세븐	_KZ-N0mcEcM	2023-04-13 17:19:09	c5081396bee165990ea8096324e6debf135409a5a7b7d4f2db43ac6d735c829d
UCFVeNAefgn9rVdnY5gs2ogw	탐사보도 세븐	_KZ-N0mcEcM	2023-10-20 08:51:42	4c50f9f02190c318bab9e9b399d582d7cb2c454ea0af94056ed22de170e73349
UCFVeNAefgn9rVdnY5gs2ogw	탐사보도 세븐	_KZ-N0mcEcM	2023-11-12 14:30:10	c42f401590a040a25313fab27194dac74d804681b4f1d6b59061240a2f24c115
UCFVeNAefgn9rVdnY5gs2ogw	탐사보도 세븐	_KZ-N0mcEcM	2024-03-14 03:42:35	37d4186e648b2b1190062881ca5213a2f6df838aee30d63ffdc1f42e1fb3e998
UCFVeNAefgn9rVdnY5gs2ogw	탐사보도 세븐	_KZ-N0mcEcM	2023-04-13 17:16:36	e36e7be106a2a657f0c438c5f31b4bb88bc62519029fad04bc946474e656b519
UCFVeNAefgn9rVdnY5gs2ogw	탐사보도 세븐	_KZ-N0mcEcM	2023-04-13 16:08:10	306f9ce231879d7dda44d689a4296bf5a507753dfe69d27d7aabe9ed51714fca
UCFVeNAefgn9rVdnY5gs2ogw	탐사보도 세븐	_KZ-N0mcEcM	2023-04-13 15:18:53	fe1f1e69a3f73176100d1f9295bc25d8c87c1c10ecbb09db9b6f3d0700fc05ba
UCFVeNAefgn9rVdnY5gs2ogw	탐사보도 세븐	_KZ-N0mcEcM	2023-04-13 15:09:36	9229b7583bc146123870ad467c61632d205ea6ea2abd9c1368d1693dd34e9be2
UCFVeNAefgn9rVdnY5gs2ogw	탐사보도 세븐	_KZ-N0mcEcM	2023-04-13 15:07:01	26af3fc540b3e528ce591b8ca5f67dc235af518afb6a19742d0f14b55f0f10fc
UCFVeNAefgn9rVdnY5gs2ogw	탐사보도 세븐	_KZ-N0mcEcM	2023-04-13 14:39:38	ad81349032c7ae00adc82e2ad26755cdf1f0eeea474a66a22a1d29dd873a3e0e
UCFVeNAefgn9rVdnY5gs2ogw	탐사보도 세븐	_KZ-N0mcEcM	2023-04-13 14:33:44	75feceb99801f1e2923d361acaa3fef989f6836d1f6d789dea6dcec77d9bd78f
UCFVeNAefgn9rVdnY5gs2ogw	탐사보도 세븐	_KZ-N0mcEcM	2023-04-13 14:12:48	fbc08f409d2da80c8231f476699113a1f67ea75f2a26e17f5275c5391e76e67d
UCFVeNAefgn9rVdnY5gs2ogw	탐사보도 세븐	_KZ-N0mcEcM	2023-04-13 14:07:37	98e236d2dd1232f048d12f249c86cb565274b4a2fe45e632c8c9c481fc04a6fe
UCFVeNAefgn9rVdnY5gs2ogw	탐사보도 세븐	_KZ-N0mcEcM	2023-04-13 13:53:13	f69f333bdf4dc6a394e41cf8401be0660ffcfb36054058c242b0c5770d32f5bc
UCFVeNAefgn9rVdnY5gs2ogw	탐사보도 세븐	_KZ-N0mcEcM	2023-04-13 13:40:57	7c7c895295e27143aa18b9725df56f30543acfb6907c54d722f0535f5b892394
UCFVeNAefgn9rVdnY5gs2ogw	탐사보도 세븐	_KZ-N0mcEcM	2023-04-29 14:29:33	e35938752be3aadf99af41ed2e1d3f461632d42e3b5b3ded5f91a7901ba4e5c8
UCFVeNAefgn9rVdnY5gs2ogw	탐사보도 세븐	_KZ-N0mcEcM	2023-11-07 12:22:31	b325503276c59b6b7320f8074e418f59f00a49c4d8ddf5d8cb8ee79e32db16a5
UCFVeNAefgn9rVdnY5gs2ogw	탐사보도 세븐	_KZ-N0mcEcM	2023-04-13 13:34:19	bd8465e61a3d5a63a0b9fc187f745f48907a17e79c97b872ad9f0743e58ac22a
UCFVeNAefgn9rVdnY5gs2ogw	탐사보도 세븐	_KZ-N0mcEcM	2023-04-13 13:28:37	f25c23b82fb002344e61edc0f74f5a0c1c4c709ac392faf8cec8177e9e4b047d
UCFVeNAefgn9rVdnY5gs2ogw	탐사보도 세븐	_KZ-N0mcEcM	2023-04-13 13:18:17	cf2e925222a16d74efbef22023e13eb8cb58bb1cbe7eea76846300cf40215547
UCFVeNAefgn9rVdnY5gs2ogw	탐사보도 세븐	_KZ-N0mcEcM	2023-04-13 13:18:04	d2b366626f690d3ff04a309e8fcb7ef62dee18818d141608c092e8c909e39742
UCFVeNAefgn9rVdnY5gs2ogw	탐사보도 세븐	_KZ-N0mcEcM	2023-04-13 12:44:31	b713c86f441c9d1da0a30f44ed16c6f86cc4b61c88959a3ea9fed01b69af0005
UCFVeNAefgn9rVdnY5gs2ogw	탐사보도 세븐	_KZ-N0mcEcM	2023-04-13 12:30:00	fd0140c034431f915fff2f1e03986e0ca9a6ed3b90099bf303857ec2f6de44bc
UCFVeNAefgn9rVdnY5gs2ogw	탐사보도 세븐	_KZ-N0mcEcM	2023-04-13 12:16:08	74c2e4509a4c661998cf0672ea9326b2955254fd9f7254648620653fa43b67f8
UCFVeNAefgn9rVdnY5gs2ogw	탐사보도 세븐	_KZ-N0mcEcM	2023-04-13 11:57:29	72a0dfe9dfce25c4694ac72ab462d621401b3b84f05075bf2245b51fa451df22
UCFVeNAefgn9rVdnY5gs2ogw	탐사보도 세븐	_KZ-N0mcEcM	2023-04-13 11:41:49	5f0996c5aa9e5c91d99c400aef4ad8f3f067042490dc67160c399e70c57ae6ff
UCFVeNAefgn9rVdnY5gs2ogw	탐사보도 세븐	_KZ-N0mcEcM	2023-04-13 10:58:55	db0a0a2b6d2456da06ccd7488e87dbb9777b996ca7a33cb531087c156a253f49
UCFVeNAefgn9rVdnY5gs2ogw	탐사보도 세븐	_KZ-N0mcEcM	2023-04-13 10:37:04	2af3f1312a194734290c1f8ad0d983893c1c0a2ae1be0470f203c3dfd2f00d51
UCFVeNAefgn9rVdnY5gs2ogw	탐사보도 세븐	_KZ-N0mcEcM	2023-04-13 10:32:48	2af3f1312a194734290c1f8ad0d983893c1c0a2ae1be0470f203c3dfd2f00d51
UCFVeNAefgn9rVdnY5gs2ogw	탐사보도 세븐	_KZ-N0mcEcM	2023-04-13 10:32:13	0a762b9b55524f5ec6e63585df40a6e0f9f7722d28367c408851279d69fddc93
UCFVeNAefgn9rVdnY5gs2ogw	탐사보도 세븐	_KZ-N0mcEcM	2023-07-11 01:12:53	ad30de2bec9c57e1430a00b182908fe50993be284c8d21a26c79eb213450d5a6
UCFVeNAefgn9rVdnY5gs2ogw	탐사보도 세븐	_KZ-N0mcEcM	2023-04-13 09:58:58	38e6d8dcc0de98085504d5fa1c86344a37f83f28f0f49bb1cb6f4180af0d8e85
UCFVeNAefgn9rVdnY5gs2ogw	탐사보도 세븐	_KZ-N0mcEcM	2023-08-21 11:30:29	c1fcfffb17191da1b8b86b499bac9a1af9169a85244ac6fc8eff7dfb56dcb64d
UCFVeNAefgn9rVdnY5gs2ogw	탐사보도 세븐	_KZ-N0mcEcM	2023-04-13 08:58:49	857290881b9ed2645bcc6829672e1d9398e935d3e623f8b196d3b22457ace606
UCFVeNAefgn9rVdnY5gs2ogw	탐사보도 세븐	_KZ-N0mcEcM	2023-08-29 10:55:16	697fc2e0f9e5968e8d2d87358e2700a7d797412608327205a7cf526b83dc2e4a
UCFVeNAefgn9rVdnY5gs2ogw	탐사보도 세븐	_KZ-N0mcEcM	2023-04-13 08:37:54	0b661b01b39180789ffbbda92bfc121f2f4f8f3ecc004e9a101ee0f990a2e958
UCFVeNAefgn9rVdnY5gs2ogw	탐사보도 세븐	_KZ-N0mcEcM	2023-04-13 07:48:58	9bdbf7ea4e3c21500a02d7241aa242ddd98e45138e1878e9fd89f746b47583e6
UCFVeNAefgn9rVdnY5gs2ogw	탐사보도 세븐	_KZ-N0mcEcM	2023-04-13 06:34:27	2725d39d04793919474f1bd865a5c6c240970c2e97275c265d6f605e510bffd8
UCFVeNAefgn9rVdnY5gs2ogw	탐사보도 세븐	_KZ-N0mcEcM	2023-04-13 05:57:37	f0c6319adcece7cc32c284f1b9ebbf9ba4e1305092b836c9e2dfa24ba9282acd
UCFVeNAefgn9rVdnY5gs2ogw	탐사보도 세븐	_KZ-N0mcEcM	2023-04-13 05:57:35	3065412d6315c33936b1247f58bf1a48de42e60040357d4b2eed8a3d35f77011
UCFVeNAefgn9rVdnY5gs2ogw	탐사보도 세븐	_KZ-N0mcEcM	2023-04-13 05:46:45	71358c76daa2ab07cf3065591f7f2a1390046dfb83fea5de9ffed483ea62f7d0
UCFVeNAefgn9rVdnY5gs2ogw	탐사보도 세븐	_KZ-N0mcEcM	2023-04-13 05:24:01	b885f42619d852777adcb6d81f88111ff16a84f17f14662503480f57972f7b24
UCFVeNAefgn9rVdnY5gs2ogw	탐사보도 세븐	_KZ-N0mcEcM	2024-05-08 05:38:47	aa14e429eb3b3967b60acf9521e21efdaea58955064425d161ea095edfbc45cf
UCFVeNAefgn9rVdnY5gs2ogw	탐사보도 세븐	_KZ-N0mcEcM	2023-04-13 05:17:48	e9fa4fbe50995540b500055a9bf648d8ab326512b28333b55d5272de71b19eb5
UCFVeNAefgn9rVdnY5gs2ogw	탐사보도 세븐	_KZ-N0mcEcM	2023-04-13 05:14:15	00fbc7c410d8e4e3f7a0d121f0045465535717aaf80c3779435fee8daf4e793c
UCFVeNAefgn9rVdnY5gs2ogw	탐사보도 세븐	_KZ-N0mcEcM	2023-04-13 04:27:05	a6e1623171510d7e0e5ac43da02cdb7e8b8324c37160625651892bf75a1fe274
UCFVeNAefgn9rVdnY5gs2ogw	탐사보도 세븐	_KZ-N0mcEcM	2024-07-05 16:39:53	c07fabbf02de13b3c26ab147dfdff2eac6060c3787ecc19de47a6b2b1ff8ddd4
UCFVeNAefgn9rVdnY5gs2ogw	탐사보도 세븐	_KZ-N0mcEcM	2023-04-13 03:42:16	5a5400b8270837fe974413a01bda6d8dbb0bf573e70c979b204dc31575f78088
UCFVeNAefgn9rVdnY5gs2ogw	탐사보도 세븐	_KZ-N0mcEcM	2023-04-13 02:58:18	62f8eb99a2308c3427c373acf80d4cda31e0adfe619f340758189ecfce9ef5f5
UCFVeNAefgn9rVdnY5gs2ogw	탐사보도 세븐	_KZ-N0mcEcM	2023-04-13 02:22:52	be23239ea430b0735965b8bf342921d92af7ad76d8f8a399099899a71ec3b704
UCFVeNAefgn9rVdnY5gs2ogw	탐사보도 세븐	_KZ-N0mcEcM	2023-04-22 09:09:46	3a1f51509140b1795105cc39bac93e8ee5208cea5a636eab0a719c8a00a9c210
UCFVeNAefgn9rVdnY5gs2ogw	탐사보도 세븐	_KZ-N0mcEcM	2023-04-27 19:13:38	68e8a18e56cfca9f322a4a47b774e78c02c04fbe6de145ac6131514d0603c1f0
UCFVeNAefgn9rVdnY5gs2ogw	탐사보도 세븐	_KZ-N0mcEcM	2023-05-04 23:40:28	54d1cc92489ef04bb740b612a7f90300a9504c354b806f4e1818954868902b88
UCFVeNAefgn9rVdnY5gs2ogw	탐사보도 세븐	_KZ-N0mcEcM	2023-05-20 05:41:08	306c3d46cea53d86b250021534a5f159f5218de7922570b6eaeb2fb648496551
UCFVeNAefgn9rVdnY5gs2ogw	탐사보도 세븐	_KZ-N0mcEcM	2023-07-17 03:14:27	21b7ff962c20fee1b548e5e723f7c86cbc9d9e85b40c87dc9b90e60bb82c87cb
UCFVeNAefgn9rVdnY5gs2ogw	탐사보도 세븐	_KZ-N0mcEcM	2023-04-13 01:13:18	27514e8ba70b2ac3397f9b3bdcbcd9ca11ba03dab365fa648dd9f06c4c780c11
UCFVeNAefgn9rVdnY5gs2ogw	탐사보도 세븐	_KZ-N0mcEcM	2023-04-12 23:53:32	63bfa3d0bfc74a0c9c807751f455da4a7e1d60a1caffdcb9fb833d9d18392613
UCFVeNAefgn9rVdnY5gs2ogw	탐사보도 세븐	_KZ-N0mcEcM	2023-04-12 23:53:03	63bfa3d0bfc74a0c9c807751f455da4a7e1d60a1caffdcb9fb833d9d18392613
UCFVeNAefgn9rVdnY5gs2ogw	탐사보도 세븐	_KZ-N0mcEcM	2023-04-12 23:51:47	59006bfe6523be528c78bd206480c0c0a9e49be74832502ecd236dfb5dbaedd0
UCFVeNAefgn9rVdnY5gs2ogw	탐사보도 세븐	_KZ-N0mcEcM	2023-04-12 23:44:13	3aa382749048c04746d27b664833865f381a012378673cacb7a3429b08edfa3b
UCFVeNAefgn9rVdnY5gs2ogw	탐사보도 세븐	_KZ-N0mcEcM	2023-04-12 23:27:02	0626d2534ff986602fedd674862be40a121e12a33cf5df593b36c0fdc9a34a23
UCFVeNAefgn9rVdnY5gs2ogw	탐사보도 세븐	_KZ-N0mcEcM	2023-04-12 23:25:13	a5b718987d7339dbe75b5a03c311f80601dc2fbb9bbfbec58526a49e96c8b4a3
UCFVeNAefgn9rVdnY5gs2ogw	탐사보도 세븐	_KZ-N0mcEcM	2023-04-12 23:21:28	72c6dce461c4083f13b6c5034f338ed1fcc59e81271dce4cb4fb9c2c804ab16f
UCFVeNAefgn9rVdnY5gs2ogw	탐사보도 세븐	_KZ-N0mcEcM	2023-04-12 18:27:24	fc449ce461adedf4144367ccbff28b5c09b1fda7924b2120de5fbbd814028bc9
UCFVeNAefgn9rVdnY5gs2ogw	탐사보도 세븐	_KZ-N0mcEcM	2023-04-13 03:39:00	42a69ed2a32332f9519d23b8cc536960c273f2f7b40013c61fe77813b90aafb9
UCFVeNAefgn9rVdnY5gs2ogw	탐사보도 세븐	_KZ-N0mcEcM	2023-04-12 17:54:20	2056f978f341ecf96ac986acf457e6bb7b9e9384aed9dcc19fdfa53ac541a751
UCFVeNAefgn9rVdnY5gs2ogw	탐사보도 세븐	_KZ-N0mcEcM	2023-04-12 16:00:16	19a3e56d4281ebe0b43e428385fd7d31ba1b7ee98ff68c0d2cba290c2db324a5
UCFVeNAefgn9rVdnY5gs2ogw	탐사보도 세븐	_KZ-N0mcEcM	2023-04-12 15:28:48	9bda3c6dfda75ebd7a0245979b237b325f1b60b71667d03e0e171bcc33429d58
UCFVeNAefgn9rVdnY5gs2ogw	탐사보도 세븐	_KZ-N0mcEcM	2023-04-12 23:42:07	0718e01f30156e7e60725aba59b9290782370b08a9a407e1254dd277c1b960a8
UCFVeNAefgn9rVdnY5gs2ogw	탐사보도 세븐	_KZ-N0mcEcM	2023-04-13 10:34:46	b4a33277533ce995c3569b8db42d8c9dd09df30c100c6be2678cfd815e4067d1
UCFVeNAefgn9rVdnY5gs2ogw	탐사보도 세븐	_KZ-N0mcEcM	2023-04-13 14:30:28	9bda3c6dfda75ebd7a0245979b237b325f1b60b71667d03e0e171bcc33429d58
UCFVeNAefgn9rVdnY5gs2ogw	탐사보도 세븐	_KZ-N0mcEcM	2023-04-13 14:30:35	9bda3c6dfda75ebd7a0245979b237b325f1b60b71667d03e0e171bcc33429d58
UCFVeNAefgn9rVdnY5gs2ogw	탐사보도 세븐	_KZ-N0mcEcM	2023-04-12 15:22:02	e67f287d5760db315e3dc957e9584e0c764dbea59561ce29dc3a936d6590d276
UCFVeNAefgn9rVdnY5gs2ogw	탐사보도 세븐	_KZ-N0mcEcM	2023-04-12 15:10:43	2ff6bcac105a1c381da63ffe58b9b4929d541a0646caf711e259315f45e173ec
UCFVeNAefgn9rVdnY5gs2ogw	탐사보도 세븐	_KZ-N0mcEcM	2023-04-12 15:04:37	820183fd8fc7ee1bdac4d9965f1834bcd80ee3f689f9606128c1c7a0bb51f64c
UCFVeNAefgn9rVdnY5gs2ogw	탐사보도 세븐	_KZ-N0mcEcM	2023-04-12 14:54:44	24c7d5acaffed7b9ce779035132e5da046ab48a36c7d08932e0a97ca7bc94a36
UCFVeNAefgn9rVdnY5gs2ogw	탐사보도 세븐	_KZ-N0mcEcM	2023-04-12 14:46:22	80bde47df2a5755ef4f67c57df03dc3446a612ed3da654a1d6484ba1c022608a
UCFVeNAefgn9rVdnY5gs2ogw	탐사보도 세븐	_KZ-N0mcEcM	2023-04-12 14:45:29	80bde47df2a5755ef4f67c57df03dc3446a612ed3da654a1d6484ba1c022608a
UCFVeNAefgn9rVdnY5gs2ogw	탐사보도 세븐	_KZ-N0mcEcM	2023-04-12 14:31:58	c385187ccacc7637efe416007b295eded79c861f60b33f981eb3653d39643d65
UCFVeNAefgn9rVdnY5gs2ogw	탐사보도 세븐	_KZ-N0mcEcM	2023-04-12 14:29:54	daf1499d98f90f632ca0ee293fe9ed4f8d8dfd8e4868f0c71f9f90403d991620
UCFVeNAefgn9rVdnY5gs2ogw	탐사보도 세븐	_KZ-N0mcEcM	2023-04-12 14:19:10	e32e39ec5562ed35c6a1982c44e68b6946f75dd3bb01a891c17316a2bc8f94be
UCFVeNAefgn9rVdnY5gs2ogw	탐사보도 세븐	_KZ-N0mcEcM	2023-04-12 13:58:39	9313d38fdbc23d9c1553da07e2cb6a8f87db857c48fe6b39ca6d5643f1e2a64a
UCFVeNAefgn9rVdnY5gs2ogw	탐사보도 세븐	_KZ-N0mcEcM	2023-04-12 13:56:55	d613e9f9fa475e5d991911e6e2bdde032ae423253b512d82848765e6196c0f39
UCFVeNAefgn9rVdnY5gs2ogw	탐사보도 세븐	_KZ-N0mcEcM	2023-04-12 12:38:00	50b38537bc827203f7ee1a5265168247b7d072376b30e01574ae3747eba9b7b6
UCFVeNAefgn9rVdnY5gs2ogw	탐사보도 세븐	_KZ-N0mcEcM	2023-04-12 12:27:55	87ed4b7787492e754c60f83d74d0b2b4a8d66207a6ddb547180c97670ec4d1ec
UCFVeNAefgn9rVdnY5gs2ogw	탐사보도 세븐	_KZ-N0mcEcM	2023-04-12 12:00:59	b2cba3588c415c92fbdcdab72db5e09fde159b93a45a1d8a9228b403a065ccfd
UCFVeNAefgn9rVdnY5gs2ogw	탐사보도 세븐	_KZ-N0mcEcM	2023-04-12 11:49:44	2a3645a9667154e26cf8086f54195edd98a353e786f5bd58c50ac8ab48138e47
UCFVeNAefgn9rVdnY5gs2ogw	탐사보도 세븐	_KZ-N0mcEcM	2023-04-12 11:45:54	f23284e7610913e61052ded246377a559ff42fde45ee240ef659c50905a48059
UCFVeNAefgn9rVdnY5gs2ogw	탐사보도 세븐	_KZ-N0mcEcM	2023-04-12 11:39:21	8f265632f2131ad2519c37b66973c174a6abff61d02df169c998ef9eda8b24e7
UCFVeNAefgn9rVdnY5gs2ogw	탐사보도 세븐	_KZ-N0mcEcM	2023-04-12 11:18:23	133d245d84c25bd85107be35359f99bcd05d90857961097be3d62f694238b972
UCFVeNAefgn9rVdnY5gs2ogw	탐사보도 세븐	_KZ-N0mcEcM	2023-04-12 09:31:14	cc29d4430c4c030f45d7a5c2e50d0f3ec0eb9a21f35a91918175839eee12fef1
UCFVeNAefgn9rVdnY5gs2ogw	탐사보도 세븐	_KZ-N0mcEcM	2023-04-12 08:01:35	895e83f4c93492a20d4b80e2d604ce4af3ac4813147ea26eb5b36d10f76391f5
UCFVeNAefgn9rVdnY5gs2ogw	탐사보도 세븐	_KZ-N0mcEcM	2023-04-12 07:49:08	44b199ea0d957b235a710e1a157d4201a9c1fe6b0d77d8e196e00d4a1b7cf6cf
UCFVeNAefgn9rVdnY5gs2ogw	탐사보도 세븐	_KZ-N0mcEcM	2023-04-12 07:44:01	7d5fedd42850c4bf885dcba4484b3a993d49087148023ac229f3e6b6ce59a097
UCFVeNAefgn9rVdnY5gs2ogw	탐사보도 세븐	_KZ-N0mcEcM	2023-04-12 09:27:41	f134ed089f1ec369402c96f05bd6ef25e6793b390ceda74458692394eee72469
UCFVeNAefgn9rVdnY5gs2ogw	탐사보도 세븐	_KZ-N0mcEcM	2023-04-13 23:07:04	7d5fedd42850c4bf885dcba4484b3a993d49087148023ac229f3e6b6ce59a097
UCFVeNAefgn9rVdnY5gs2ogw	탐사보도 세븐	_KZ-N0mcEcM	2023-04-12 07:35:52	cf48e690d43c224fe7dfdeeba75e8a0b3fb7364c07972645b97a46915822d90c
UCFVeNAefgn9rVdnY5gs2ogw	탐사보도 세븐	_KZ-N0mcEcM	2023-04-12 07:15:49	bac0f41f66489a8e32b74d68e9e179e14a1c98f9dca7c622d24d96d6efe92735
UCFVeNAefgn9rVdnY5gs2ogw	탐사보도 세븐	_KZ-N0mcEcM	2023-04-12 07:12:40	810f48b0e996bb79d114ce3c953ce803d022aa31cd9408b529eae02273957246
UCFVeNAefgn9rVdnY5gs2ogw	탐사보도 세븐	_KZ-N0mcEcM	2023-04-12 07:07:34	9137f43c55f792fd42b4cee821fc310e9acd0649c9763eb58408f7351be10e8e
UCFVeNAefgn9rVdnY5gs2ogw	탐사보도 세븐	_KZ-N0mcEcM	2023-04-12 06:54:38	ee6d4e6211c7d7d334ce8f0c6ab3e7514e3f560c7cf7a53311b515790a8954b8
UCFVeNAefgn9rVdnY5gs2ogw	탐사보도 세븐	_KZ-N0mcEcM	2023-04-12 06:41:46	f263e08fff0430d31116132a84c43994579571906b14b5bcc0bcfa84e10aa3c9
UCFVeNAefgn9rVdnY5gs2ogw	탐사보도 세븐	_KZ-N0mcEcM	2023-04-12 06:30:54	0a21fbee4083299b359e3a3ee09c862ab9f8bc059653ed8a96c64e7f24dd0a04
UCFVeNAefgn9rVdnY5gs2ogw	탐사보도 세븐	_KZ-N0mcEcM	2023-04-12 06:28:18	2202613279c289499df2224e69252550ceaeb9aec31e23c1dd4b423bba34990a
UCFVeNAefgn9rVdnY5gs2ogw	탐사보도 세븐	_KZ-N0mcEcM	2023-04-12 06:10:54	dac1431b4fb33165f888bd34b70e051c7654ec4988761f7a8f1fc1ae4a7f14ef
UCFVeNAefgn9rVdnY5gs2ogw	탐사보도 세븐	_KZ-N0mcEcM	2023-04-12 05:36:41	3a42254955c5da5df93d565c2abcdf9ba252bb36513ea0cbb75b6c5743b7d1b3
UCFVeNAefgn9rVdnY5gs2ogw	탐사보도 세븐	_KZ-N0mcEcM	2023-04-12 05:01:51	b6acca6124b5c9ed1d7ab55dba7c58bb6801351040c5873d7c7155cf6a73cd1e
UCFVeNAefgn9rVdnY5gs2ogw	탐사보도 세븐	_KZ-N0mcEcM	2023-04-13 05:52:57	88e2bb13932d6d36dd6dcef568ebbdde95d9efaedd29cfc5f6317a9c53740bfa
UCFVeNAefgn9rVdnY5gs2ogw	탐사보도 세븐	_KZ-N0mcEcM	2023-04-14 02:01:47	3ebc8a2bd14c90595c689126a80cf1607be2ba4e8270d1f252c23414fc947bff
UCFVeNAefgn9rVdnY5gs2ogw	탐사보도 세븐	_KZ-N0mcEcM	2023-04-14 02:11:07	b6acca6124b5c9ed1d7ab55dba7c58bb6801351040c5873d7c7155cf6a73cd1e
UCFVeNAefgn9rVdnY5gs2ogw	탐사보도 세븐	_KZ-N0mcEcM	2023-04-14 14:17:39	66797d7f163c763af7c1011748ff9f60544907b47385ff6110b8c46399cc21ec
UCFVeNAefgn9rVdnY5gs2ogw	탐사보도 세븐	_KZ-N0mcEcM	2023-04-22 02:59:53	987282a098b01d2e656f8ee8ae8a66988bc9089b3e69522367f94b3b7fa82588
UCFVeNAefgn9rVdnY5gs2ogw	탐사보도 세븐	_KZ-N0mcEcM	2023-04-12 03:41:41	ca770ce342c72a0b53b1e7152b99d0fbbf061550a5097865b16edcc77b6deb3a
UCFVeNAefgn9rVdnY5gs2ogw	탐사보도 세븐	_KZ-N0mcEcM	2023-04-12 03:06:00	b87bc2706ec3b0bc1f613987953c7fe633f156aba49e6c66bc5e96da2f6e8a81
UCFVeNAefgn9rVdnY5gs2ogw	탐사보도 세븐	_KZ-N0mcEcM	2023-04-12 01:55:00	dde470606979a073e131bb885548c96a9691aaa32c6f11ba5f9948f9e8f0fd03
UCFVeNAefgn9rVdnY5gs2ogw	탐사보도 세븐	_KZ-N0mcEcM	2023-04-13 18:01:00	bfee04fc6a3581d0809f86f3074394863ef77f7a32c5cdecfd1d093292686ffa
UCFVeNAefgn9rVdnY5gs2ogw	탐사보도 세븐	_KZ-N0mcEcM	2023-04-14 11:28:50	d5158662bd615ae67e206e1cdabf07839688a817bb6fca6edf6825bec8036abf
UCFVeNAefgn9rVdnY5gs2ogw	탐사보도 세븐	_KZ-N0mcEcM	2023-04-25 06:45:37	955b6c376799f57c24ef36408da0cb8db760f04b46446f4fe5b3005aba0425ea
UCFVeNAefgn9rVdnY5gs2ogw	탐사보도 세븐	_KZ-N0mcEcM	2023-05-05 23:20:31	9fbd7488c283ec4b628dc035fa57b35cfff302640f81f61537e40b7c4ed1d90e
UCFVeNAefgn9rVdnY5gs2ogw	탐사보도 세븐	_KZ-N0mcEcM	2023-05-23 10:16:47	db656e174499fbfe64e07adcf4e624aa1815d3adaf490e527cb8f6b511670c8a
UCFVeNAefgn9rVdnY5gs2ogw	탐사보도 세븐	_KZ-N0mcEcM	2023-04-12 00:49:49	1dbee0fd8a7650e79cf3a72fd1bea58275f8ea7cfc59fbf020efe40ff73c9a9d
UCFVeNAefgn9rVdnY5gs2ogw	탐사보도 세븐	_KZ-N0mcEcM	2023-04-11 23:49:53	f9b897d5b73db8746c2ef1f7721361ed63223c05fda460bd84a5ddf95f743bda
UCFVeNAefgn9rVdnY5gs2ogw	탐사보도 세븐	_KZ-N0mcEcM	2023-04-13 03:39:26	42a69ed2a32332f9519d23b8cc536960c273f2f7b40013c61fe77813b90aafb9
UCFVeNAefgn9rVdnY5gs2ogw	탐사보도 세븐	_KZ-N0mcEcM	2023-04-11 23:45:19	f322bf55653a8a6cec92ffcf4764eb2933f28b65f80ef67419f8c82222ccdad7
UCFVeNAefgn9rVdnY5gs2ogw	탐사보도 세븐	_KZ-N0mcEcM	2023-04-11 23:27:39	3181d46c6d01fddbae22fa0d09a163ba85d2619397302a6c442c912000ae918a
UCFVeNAefgn9rVdnY5gs2ogw	탐사보도 세븐	_KZ-N0mcEcM	2023-04-12 03:22:22	a0776b0481f9fc7665501de06f4fd972dbaa4e784e39ce5da8b0c3a9dd7a4068
UCFVeNAefgn9rVdnY5gs2ogw	탐사보도 세븐	_KZ-N0mcEcM	2023-04-12 22:48:40	0626d2534ff986602fedd674862be40a121e12a33cf5df593b36c0fdc9a34a23
UCFVeNAefgn9rVdnY5gs2ogw	탐사보도 세븐	_KZ-N0mcEcM	2023-04-12 23:05:23	7c2dd30b52cffaad4f298c0909c204d7d44ae836749916729d6535b2f0b2c332
UCFVeNAefgn9rVdnY5gs2ogw	탐사보도 세븐	_KZ-N0mcEcM	2023-04-13 00:13:46	148e57677e42de33fdecab3efa2cdf1802099007d902ee013029055246d9825f
UCFVeNAefgn9rVdnY5gs2ogw	탐사보도 세븐	_KZ-N0mcEcM	2023-04-13 10:08:40	e17acefcf999806391ec6bafe147df04acde3d3b38a0af6235d0209756ca44bb
UCFVeNAefgn9rVdnY5gs2ogw	탐사보도 세븐	_KZ-N0mcEcM	2023-04-11 23:24:15	f7e59c221da65160540f41176fe669047b6c04d5e9c91e224e705c726d542e10
UCFVeNAefgn9rVdnY5gs2ogw	탐사보도 세븐	_KZ-N0mcEcM	2023-04-11 23:04:15	98f57912165aa6055b23efc5d7cfcd004cdf15fb58d765b83c28df05874c0a93
UCFVeNAefgn9rVdnY5gs2ogw	탐사보도 세븐	_KZ-N0mcEcM	2023-04-11 22:30:24	7f6bd04cd8deae5508a105b08689145306e89cd5cc55e50914ac42d8d72f584e
UCFVeNAefgn9rVdnY5gs2ogw	탐사보도 세븐	_KZ-N0mcEcM	2023-04-11 22:08:00	0476ac0a5fee131516c86d192321f8b6850e3edad23837757e08c7f1d9541e94
UCFVeNAefgn9rVdnY5gs2ogw	탐사보도 세븐	_KZ-N0mcEcM	2023-04-11 21:40:17	9f5e388971d4c280f999c831b5ffc6da85d65573e7f52ea8f8fec7ce2581698c
UCFVeNAefgn9rVdnY5gs2ogw	탐사보도 세븐	_KZ-N0mcEcM	2023-04-13 16:55:15	86e28b35a55c02d7d415dbf79b1c7d432800cd268ed31a3f92bbfee9c2309984
UCFVeNAefgn9rVdnY5gs2ogw	탐사보도 세븐	_KZ-N0mcEcM	2023-04-11 21:28:32	1b83a818f656dd27f3e933e89cf82da7e83c7888eb9e96169cd8034dd0a07cb1
UCFVeNAefgn9rVdnY5gs2ogw	탐사보도 세븐	_KZ-N0mcEcM	2023-04-11 20:41:33	d051009a798357332af2e13481ef5597d0af1b2070619ef3f15172c3b07831ea
UCFVeNAefgn9rVdnY5gs2ogw	탐사보도 세븐	_KZ-N0mcEcM	2023-04-11 19:53:24	27a02429a845ccb20f0cc41000732fc9ac73588efa917e9895ce568f1f18da85
UCFVeNAefgn9rVdnY5gs2ogw	탐사보도 세븐	_KZ-N0mcEcM	2023-04-11 19:37:28	8bf91fe16248fd4705f9f6fc2245f81d1be3abe2d7e398d0542c186cf146824d
UCFVeNAefgn9rVdnY5gs2ogw	탐사보도 세븐	_KZ-N0mcEcM	2023-04-11 19:07:13	7a95507f218c5402805a21d14b82b0c14ecedf1e0cf4e2f286c4d7661f4f400f
UCFVeNAefgn9rVdnY5gs2ogw	탐사보도 세븐	_KZ-N0mcEcM	2023-04-11 18:04:11	ae8aa6568998ee5e05b3f64bf80e4341f41073f32ab6df6fc5c74c6f8c36613d
UCFVeNAefgn9rVdnY5gs2ogw	탐사보도 세븐	_KZ-N0mcEcM	2023-04-12 08:03:39	895e83f4c93492a20d4b80e2d604ce4af3ac4813147ea26eb5b36d10f76391f5
UCFVeNAefgn9rVdnY5gs2ogw	탐사보도 세븐	_KZ-N0mcEcM	2023-04-11 17:44:52	c5ec0a3d6d25aeb9f4ea0d4b91b707ff2a3d1412b516408acf6a1c4b03830b26
UCFVeNAefgn9rVdnY5gs2ogw	탐사보도 세븐	_KZ-N0mcEcM	2023-04-11 17:11:39	14513f2f43790bc29127033c8d6956ec237d3407c103702c63acdf526b1a035b
UCFVeNAefgn9rVdnY5gs2ogw	탐사보도 세븐	_KZ-N0mcEcM	2023-04-11 16:36:35	ffc14ac227785e522407db269da8134af90128df9c6009cf8f9ceda10a776fa5
UCFVeNAefgn9rVdnY5gs2ogw	탐사보도 세븐	_KZ-N0mcEcM	2023-04-11 16:24:23	86e28b35a55c02d7d415dbf79b1c7d432800cd268ed31a3f92bbfee9c2309984
UCFVeNAefgn9rVdnY5gs2ogw	탐사보도 세븐	_KZ-N0mcEcM	2023-04-13 09:28:24	d7e7f3af22ca1b8eaf4fe143836d9ccc6c47856c0aae90a71cf02b6a0039df1f
UCFVeNAefgn9rVdnY5gs2ogw	탐사보도 세븐	_KZ-N0mcEcM	2023-04-13 16:47:12	86e28b35a55c02d7d415dbf79b1c7d432800cd268ed31a3f92bbfee9c2309984
UCFVeNAefgn9rVdnY5gs2ogw	탐사보도 세븐	_KZ-N0mcEcM	2023-04-11 16:17:55	6c8f8d968e4bcd49d745a7b5120d0078a847e175bf49bfaf79bfb3635a891bc6
UCFVeNAefgn9rVdnY5gs2ogw	탐사보도 세븐	_KZ-N0mcEcM	2023-04-11 16:19:00	aee5afb5dd226ae778e23618284fd2109b14c241475580bf7c0a55f989ac59a5
UCFVeNAefgn9rVdnY5gs2ogw	탐사보도 세븐	_KZ-N0mcEcM	2023-04-13 03:34:51	42a69ed2a32332f9519d23b8cc536960c273f2f7b40013c61fe77813b90aafb9
UCFVeNAefgn9rVdnY5gs2ogw	탐사보도 세븐	_KZ-N0mcEcM	2023-04-11 16:10:55	6020c729e873b6e6e0f2229f03912382f21d1f00f6ed162e374e2f257e6ce397
UCFVeNAefgn9rVdnY5gs2ogw	탐사보도 세븐	_KZ-N0mcEcM	2023-04-11 16:08:43	5aebd4099b16150c4d55c52b4e8a86d8b1c257de08154b55645ca032499f1ab0
UCFVeNAefgn9rVdnY5gs2ogw	탐사보도 세븐	_KZ-N0mcEcM	2023-04-11 16:04:42	04872654e4a7f92872b3d2384060b39acb8dfcbe1d77e2beba6b59bbc99a4a7a
UCFVeNAefgn9rVdnY5gs2ogw	탐사보도 세븐	_KZ-N0mcEcM	2023-04-11 15:58:42	1a6ac2c5ade75b6ea13026b3443466345cc2611da5c09b608808d102e62bf4c6
UCFVeNAefgn9rVdnY5gs2ogw	탐사보도 세븐	_KZ-N0mcEcM	2023-04-11 15:43:37	1f317beaed35528df22e4031cd0694a991b8ec7069f3cd82a8e8e92970c721c4
UCFVeNAefgn9rVdnY5gs2ogw	탐사보도 세븐	_KZ-N0mcEcM	2023-04-11 15:41:21	6e23ebaa004ff7037a4f7cb145cb39fffc9c3f99669cdb9716a21c31c3a70e50
UCFVeNAefgn9rVdnY5gs2ogw	탐사보도 세븐	_KZ-N0mcEcM	2023-04-11 16:20:10	86e28b35a55c02d7d415dbf79b1c7d432800cd268ed31a3f92bbfee9c2309984
UCFVeNAefgn9rVdnY5gs2ogw	탐사보도 세븐	_KZ-N0mcEcM	2023-11-07 11:58:53	b325503276c59b6b7320f8074e418f59f00a49c4d8ddf5d8cb8ee79e32db16a5
UCFVeNAefgn9rVdnY5gs2ogw	탐사보도 세븐	_KZ-N0mcEcM	2023-04-11 15:22:52	6e294c60f87695932bea9fd9109f7bed2cfb272a602741fc0565d212b5a3d6ce
UCFVeNAefgn9rVdnY5gs2ogw	탐사보도 세븐	_KZ-N0mcEcM	2023-04-11 16:44:26	1965c2a9c2936528fe1ded584b062b9c8596bb97bfd02a97e4f07546002c6f1e
UCFVeNAefgn9rVdnY5gs2ogw	탐사보도 세븐	_KZ-N0mcEcM	2023-04-11 18:10:46	6bf2bb906a0f2a180519e6c7f3f0ba521cbc9a1349db74ec3f200f2dd4a27bb5
UCFVeNAefgn9rVdnY5gs2ogw	탐사보도 세븐	_KZ-N0mcEcM	2023-04-11 21:37:57	9f5e388971d4c280f999c831b5ffc6da85d65573e7f52ea8f8fec7ce2581698c
UCFVeNAefgn9rVdnY5gs2ogw	탐사보도 세븐	_KZ-N0mcEcM	2023-04-13 07:51:42	4c50f9f02190c318bab9e9b399d582d7cb2c454ea0af94056ed22de170e73349
UCFVeNAefgn9rVdnY5gs2ogw	탐사보도 세븐	_KZ-N0mcEcM	2023-04-13 09:54:31	35d1b0f54f43f0fa4252e31b201a6f3815f569e74bb8a940c52ded174d2908c8
UCFVeNAefgn9rVdnY5gs2ogw	탐사보도 세븐	_KZ-N0mcEcM	2023-04-11 15:18:51	54d211002a669aee780e70a7c308f4670927e489dce8dd39b33e380875fa6e0b
UCFVeNAefgn9rVdnY5gs2ogw	탐사보도 세븐	_KZ-N0mcEcM	2023-04-11 15:10:20	83c5711f68f34bc485277f011d27e8470d1ac8d36c28c50cead7bae1f4e4fefb
UCFVeNAefgn9rVdnY5gs2ogw	탐사보도 세븐	_KZ-N0mcEcM	2023-04-11 14:57:17	9a2a2d4ba4f97364f1ad5ef4d65661bb65a34d08d4397e727889f70835aea2f2
UCFVeNAefgn9rVdnY5gs2ogw	탐사보도 세븐	_KZ-N0mcEcM	2023-04-11 14:31:57	a6dacd60d796d2a7d40da039df303939b62668fb6804559c626f1e06cd2b3747
UCFVeNAefgn9rVdnY5gs2ogw	탐사보도 세븐	_KZ-N0mcEcM	2023-04-11 14:29:53	e5af40673e2a4d4755254cb78c363f352ddef64dd539ab59b0562abdeba49fa4
UCFVeNAefgn9rVdnY5gs2ogw	탐사보도 세븐	_KZ-N0mcEcM	2023-04-11 14:28:08	11ab43017d8df71302a61ddbad7591ac4f45f1eb55f32f8e5198ca7118e3a9af
UCFVeNAefgn9rVdnY5gs2ogw	탐사보도 세븐	_KZ-N0mcEcM	2023-04-11 14:19:40	00472f137b0f6c64b447d593c3711411810743b01ee188e2fe7be7916188af81
UCFVeNAefgn9rVdnY5gs2ogw	탐사보도 세븐	_KZ-N0mcEcM	2023-04-11 14:08:47	8bae92913fe9a45a44c234d55495ea938be64d33cb5134a03e82d0a290c72251
UCFVeNAefgn9rVdnY5gs2ogw	탐사보도 세븐	_KZ-N0mcEcM	2023-04-11 14:00:20	5139b031905e13edf2cfc47be22431202c71809828fb69dfaf3f4f741ce080a1
UCFVeNAefgn9rVdnY5gs2ogw	탐사보도 세븐	_KZ-N0mcEcM	2023-04-11 13:56:01	13a08116576b3cbfe8dca567c44539fab480e9420bf33fb58ea9c5472cea0dd7
UCFVeNAefgn9rVdnY5gs2ogw	탐사보도 세븐	_KZ-N0mcEcM	2023-04-11 16:21:32	86e28b35a55c02d7d415dbf79b1c7d432800cd268ed31a3f92bbfee9c2309984
UCFVeNAefgn9rVdnY5gs2ogw	탐사보도 세븐	_KZ-N0mcEcM	2023-04-24 06:09:20	624fe9073fbfe8a77c169a1dd72cec1b50a246f16e95f8cd1531780fd72c58c0
UCFVeNAefgn9rVdnY5gs2ogw	탐사보도 세븐	_KZ-N0mcEcM	2023-04-28 09:18:38	8fa5fec471657c381724f505f37a98903d1b46a533bfa9caa62aec9a5dc16c72
UCFVeNAefgn9rVdnY5gs2ogw	탐사보도 세븐	_KZ-N0mcEcM	2023-05-25 05:28:43	ff30f2a30f49cfe52b91cc92c3e38a36bbedc6f60c8dc07fe279864dad6eae09
UCFVeNAefgn9rVdnY5gs2ogw	탐사보도 세븐	_KZ-N0mcEcM	2023-06-06 23:47:27	e9a954ef13f69511609207c21784075e7cfc63cbb967621d9969c6f093626c65
UCFVeNAefgn9rVdnY5gs2ogw	탐사보도 세븐	_KZ-N0mcEcM	2023-04-11 13:43:18	fa28b85d8d16d650787957ef39afed5c6eda536734b2787039a3b4b017b6c217
UCFVeNAefgn9rVdnY5gs2ogw	탐사보도 세븐	_KZ-N0mcEcM	2023-04-11 13:37:11	b0c0d48a4a6768dae7c98342af365c698d416ab36532d554ac06ad8a7474f1e6
UCFVeNAefgn9rVdnY5gs2ogw	탐사보도 세븐	_KZ-N0mcEcM	2024-05-12 20:55:45	95e22bf20735b1dc5eda80a1c8d3b042fa57fcf680f17b300f42a3e5722db89f
UCFVeNAefgn9rVdnY5gs2ogw	탐사보도 세븐	_KZ-N0mcEcM	2023-04-11 13:31:39	f987431a242c277012281845b7af0240ccec3d89a641940a08b07b18040c1b56
UCFVeNAefgn9rVdnY5gs2ogw	탐사보도 세븐	_KZ-N0mcEcM	2023-04-11 13:17:18	da930cd3d0a0da7a5fc82e003e9c84ad88593fe4a008a50b8d986d647740e267
UCFVeNAefgn9rVdnY5gs2ogw	탐사보도 세븐	_KZ-N0mcEcM	2023-04-11 13:15:05	f1599c17c7511e6cde20c8241dfdefc3b357ed6cdbe5d8842a8c442eaccd1899
UCFVeNAefgn9rVdnY5gs2ogw	탐사보도 세븐	_KZ-N0mcEcM	2023-04-11 16:10:48	86e28b35a55c02d7d415dbf79b1c7d432800cd268ed31a3f92bbfee9c2309984
UCFVeNAefgn9rVdnY5gs2ogw	탐사보도 세븐	_KZ-N0mcEcM	2023-04-11 16:24:36	254eddca4801baf11d6bceaec021b74a737f8dd238680e90f0de09838dd2fd73
UCFVeNAefgn9rVdnY5gs2ogw	탐사보도 세븐	_KZ-N0mcEcM	2023-04-11 16:30:16	1ffba4db2d6c6356550584519c63863f82f2a17475a5646fbdedc41820f9a467
UCFVeNAefgn9rVdnY5gs2ogw	탐사보도 세븐	_KZ-N0mcEcM	2023-04-11 16:43:13	1965c2a9c2936528fe1ded584b062b9c8596bb97bfd02a97e4f07546002c6f1e
UCFVeNAefgn9rVdnY5gs2ogw	탐사보도 세븐	_KZ-N0mcEcM	2023-04-12 05:03:22	86e28b35a55c02d7d415dbf79b1c7d432800cd268ed31a3f92bbfee9c2309984
UCFVeNAefgn9rVdnY5gs2ogw	탐사보도 세븐	_KZ-N0mcEcM	2023-04-11 13:11:05	7dc45d8dd16418b9d13ad0cb7e1cf695b319d61714b8752946fcbfb02dd54147
UCFVeNAefgn9rVdnY5gs2ogw	탐사보도 세븐	_KZ-N0mcEcM	2024-04-01 10:56:05	9bbedf5d033bc5cfb01d86de6e13b60da90ec8e7a3465f70dd447cdd10a40104
UCFVeNAefgn9rVdnY5gs2ogw	탐사보도 세븐	_KZ-N0mcEcM	2024-05-21 13:47:55	13afbb21e4af2f275d643e37f6ddba427946321fc7be2691c618b497f7b8a2f7
UCFVeNAefgn9rVdnY5gs2ogw	탐사보도 세븐	_KZ-N0mcEcM	2023-04-11 13:04:54	502e967943f71f42dc6d51696affac23691a104168456f0534c061ee028657b0
UCFVeNAefgn9rVdnY5gs2ogw	탐사보도 세븐	_KZ-N0mcEcM	2023-04-13 17:22:09	e36e7be106a2a657f0c438c5f31b4bb88bc62519029fad04bc946474e656b519
UCFVeNAefgn9rVdnY5gs2ogw	탐사보도 세븐	_KZ-N0mcEcM	2023-04-14 06:51:48	de6342dfabe0ec3692619abd543f8283f02a4097ec237a03adbd8960ccf1ae24
UCFVeNAefgn9rVdnY5gs2ogw	탐사보도 세븐	_KZ-N0mcEcM	2023-05-29 23:42:42	1b772efabd4f599c90b940554538d432b23579f94934599d9a203e0c6ef4e7b8
UCFVeNAefgn9rVdnY5gs2ogw	탐사보도 세븐	_KZ-N0mcEcM	2023-04-11 13:02:38	4ea13d30330f4751c99073039bebe0ef9750eb4e540b3a409da5f977f155f231
UCFVeNAefgn9rVdnY5gs2ogw	탐사보도 세븐	_KZ-N0mcEcM	2023-04-13 09:25:18	d7e7f3af22ca1b8eaf4fe143836d9ccc6c47856c0aae90a71cf02b6a0039df1f
UCFVeNAefgn9rVdnY5gs2ogw	탐사보도 세븐	_KZ-N0mcEcM	2023-04-11 12:13:07	f41ac564e26057e7cd88d70a0d1b3b598f14dd11ecf997a7ef9696910278ce63
UCFVeNAefgn9rVdnY5gs2ogw	탐사보도 세븐	_KZ-N0mcEcM	2023-04-11 14:51:28	23c9f7126abafa344e30e7c0425f4078eb47ebda2a37c7592c0d56771f385d05
UCFVeNAefgn9rVdnY5gs2ogw	탐사보도 세븐	_KZ-N0mcEcM	2023-04-11 16:12:56	86e28b35a55c02d7d415dbf79b1c7d432800cd268ed31a3f92bbfee9c2309984
UCFVeNAefgn9rVdnY5gs2ogw	탐사보도 세븐	_KZ-N0mcEcM	2023-05-12 05:25:59	2ca12d369c45e2a7e61be709c248faed14b7ee22fd7dff9c861758c992447003
UCFVeNAefgn9rVdnY5gs2ogw	탐사보도 세븐	_KZ-N0mcEcM	2023-04-11 12:10:24	df4ba903bd1630eb4768eb9c9f97789f3adbb9407848bd87105b911abdfcda9a
UCFVeNAefgn9rVdnY5gs2ogw	탐사보도 세븐	_KZ-N0mcEcM	2023-04-11 11:45:48	ae85b1e59830f4e23f51580cbf53069e66e4ee6fd9562b60641329cdf30acc23
UCFVeNAefgn9rVdnY5gs2ogw	탐사보도 세븐	_KZ-N0mcEcM	2023-04-11 16:04:57	663b0aaefa42a804d892b133a5bcea64709b6b34723efe29248831622d2030d2
UCFVeNAefgn9rVdnY5gs2ogw	탐사보도 세븐	_KZ-N0mcEcM	2023-04-11 16:13:54	ae85b1e59830f4e23f51580cbf53069e66e4ee6fd9562b60641329cdf30acc23
UCFVeNAefgn9rVdnY5gs2ogw	탐사보도 세븐	_KZ-N0mcEcM	2023-11-07 12:26:55	b325503276c59b6b7320f8074e418f59f00a49c4d8ddf5d8cb8ee79e32db16a5
UCFVeNAefgn9rVdnY5gs2ogw	탐사보도 세븐	_KZ-N0mcEcM	2023-04-11 11:39:47	d3a7101b3bf01b1f6c1a85b1bf19e4b53626544d00aed2e8b97335aecb706d40
UCFVeNAefgn9rVdnY5gs2ogw	탐사보도 세븐	_KZ-N0mcEcM	2023-04-11 11:24:22	d11dcb9b8e018d6d069c5817f38945748cf69f6a9229877a1378289dac6dd178
UCFVeNAefgn9rVdnY5gs2ogw	탐사보도 세븐	_KZ-N0mcEcM	2023-04-11 11:14:30	c760d743f8d569167b26a5a7635820aa48dea9f110c59810fa6b3e4c20dca6d4
UCFVeNAefgn9rVdnY5gs2ogw	탐사보도 세븐	_KZ-N0mcEcM	2023-04-11 11:01:44	4d1b6fdcd183617f4508cd439198fc9934c168ef434fee1a2f7cf783036bd33f
UCFVeNAefgn9rVdnY5gs2ogw	탐사보도 세븐	_KZ-N0mcEcM	2023-04-11 10:10:29	6ab2fc7e207214fee8c0a95804e2a5c98ed7c4869eef1622844a72ae0ec95799
UCFVeNAefgn9rVdnY5gs2ogw	탐사보도 세븐	_KZ-N0mcEcM	2023-04-12 16:03:07	c5a39856017bb7f3e70de8187daf769a2bd1cd1858b6ded2dc84fb1b7e19fea9
UCFVeNAefgn9rVdnY5gs2ogw	탐사보도 세븐	_KZ-N0mcEcM	2023-04-11 09:45:16	e5aabfa6449715c9d5929d88023b9f80ec49d9de76ca5f88bf65039a8f8a1ee1
UCFVeNAefgn9rVdnY5gs2ogw	탐사보도 세븐	_KZ-N0mcEcM	2023-04-11 09:25:52	ad4ce0a34355d4efb39dc24aa67716e7f2bad18906c51a358a47400cd11de2eb
UCFVeNAefgn9rVdnY5gs2ogw	탐사보도 세븐	_KZ-N0mcEcM	2023-04-11 09:17:11	f1cade1de7efe1a8c73c97c422af7a7793314865dcc744f054dc052aa4922ff9
UCFVeNAefgn9rVdnY5gs2ogw	탐사보도 세븐	_KZ-N0mcEcM	2023-04-11 09:06:00	13d5d40186b090e5cf7b28095f50f495b314356c92ced2679c3dd64277384295
UCFVeNAefgn9rVdnY5gs2ogw	탐사보도 세븐	_KZ-N0mcEcM	2023-04-11 08:30:13	1b6c3c1857515ec10e11903c5181171f51c2f9d351ab1e2c1a24bbb1f6144b3e
UCFVeNAefgn9rVdnY5gs2ogw	탐사보도 세븐	_KZ-N0mcEcM	2023-11-07 12:05:39	b325503276c59b6b7320f8074e418f59f00a49c4d8ddf5d8cb8ee79e32db16a5
UCFVeNAefgn9rVdnY5gs2ogw	탐사보도 세븐	_KZ-N0mcEcM	2024-02-02 14:47:54	62e5685534908efbea6125d3566a474f1fb1f06a07404aa9ce24bd40c263649c
UCFVeNAefgn9rVdnY5gs2ogw	탐사보도 세븐	_KZ-N0mcEcM	2023-04-11 08:23:19	911dbc3ba424f07fb5da959a92d16fcd00aa8a9f3bc0c0a788c511f65da8e801
UCFVeNAefgn9rVdnY5gs2ogw	탐사보도 세븐	_KZ-N0mcEcM	2023-04-12 00:54:12	fb05ac299488ac440259aa766941c16c6356fef2548c568f1c807d2dd0dffe3e
UCFVeNAefgn9rVdnY5gs2ogw	탐사보도 세븐	_KZ-N0mcEcM	2023-04-25 11:34:57	d8ce9ecbf17c37652089349913ec7cab359e4d48534bba0491369f6f65b2abb7
UCFVeNAefgn9rVdnY5gs2ogw	탐사보도 세븐	_KZ-N0mcEcM	2023-04-11 08:22:24	92121e3e9065f27ed73d01d17c168c8df29f5bb2a0d4c602bb398cc7a5bce26a
UCFVeNAefgn9rVdnY5gs2ogw	탐사보도 세븐	_KZ-N0mcEcM	2023-04-11 08:19:35	36b661592293ef2f3273d172a13d42aca82a1835002793ed043e7143cc6974e1
UCFVeNAefgn9rVdnY5gs2ogw	탐사보도 세븐	_KZ-N0mcEcM	2023-04-11 08:39:03	97cc98d4210dbc9781795fb85dc416fb0ee9c89ab4942dd03467e873bee52ac4
UCFVeNAefgn9rVdnY5gs2ogw	탐사보도 세븐	_KZ-N0mcEcM	2023-04-13 07:40:25	abed684776446bc35e9873d66029847a1564f65ea1d43d679afb0c45767c8991
UCFVeNAefgn9rVdnY5gs2ogw	탐사보도 세븐	_KZ-N0mcEcM	2023-04-13 15:59:44	1960ba6bd30f66adbb82834cecdc6b3705c5c14d8a037c0b93e4ffd8fe4c4099
UCFVeNAefgn9rVdnY5gs2ogw	탐사보도 세븐	_KZ-N0mcEcM	2023-04-19 04:18:24	1518e85f6c52be2d7e6d669377a1ccde6c558bc759356f0c0926611aaa9276b5
UCFVeNAefgn9rVdnY5gs2ogw	탐사보도 세븐	_KZ-N0mcEcM	2023-05-19 10:28:25	cc50ef1d0ed8d26d87159041b35e18ef6eb51d6a8aa9102f6d1a34ce20ebaa86
UCFVeNAefgn9rVdnY5gs2ogw	탐사보도 세븐	_KZ-N0mcEcM	2023-04-11 07:31:58	1316ffc0fb1c532726007404bb25f5138b1d2fdc8ce391be2552ef3034cc09c3
UCFVeNAefgn9rVdnY5gs2ogw	탐사보도 세븐	_KZ-N0mcEcM	2023-04-11 07:29:21	aec901c4ad4d713ed46d958fe6fe97dca2d7b4ebb2935bc9661fae3c5c5b7254
UCFVeNAefgn9rVdnY5gs2ogw	탐사보도 세븐	_KZ-N0mcEcM	2023-04-11 04:43:36	915b08ef49a201fd51901bc1a1c7e08439dda933c99b18355805d2ac729a424d
UCFVeNAefgn9rVdnY5gs2ogw	탐사보도 세븐	_KZ-N0mcEcM	2023-04-11 04:29:58	50dd6b6ccbba23a54d7f94bcd2c3cfbbe01f7f7e473948bd44c07fc6144c722e
UCFVeNAefgn9rVdnY5gs2ogw	탐사보도 세븐	_KZ-N0mcEcM	2023-04-11 04:22:18	50dd6b6ccbba23a54d7f94bcd2c3cfbbe01f7f7e473948bd44c07fc6144c722e
UCFVeNAefgn9rVdnY5gs2ogw	탐사보도 세븐	_KZ-N0mcEcM	2023-04-11 14:25:39	62cc11127f8ebf4d205e186e600beea860bdaea703a88a79a72b94d2caf31e8e
UCFVeNAefgn9rVdnY5gs2ogw	탐사보도 세븐	_KZ-N0mcEcM	2023-04-11 14:52:25	53117480b95d09459a601ccb98b07b7f32500644d98e598643673bafb4e31177
UCFVeNAefgn9rVdnY5gs2ogw	탐사보도 세븐	_KZ-N0mcEcM	2023-04-11 15:28:31	50dd6b6ccbba23a54d7f94bcd2c3cfbbe01f7f7e473948bd44c07fc6144c722e
UCFVeNAefgn9rVdnY5gs2ogw	탐사보도 세븐	_KZ-N0mcEcM	2023-04-11 15:33:47	53117480b95d09459a601ccb98b07b7f32500644d98e598643673bafb4e31177
UCFVeNAefgn9rVdnY5gs2ogw	탐사보도 세븐	_KZ-N0mcEcM	2023-04-11 16:18:24	86e28b35a55c02d7d415dbf79b1c7d432800cd268ed31a3f92bbfee9c2309984
UCFVeNAefgn9rVdnY5gs2ogw	탐사보도 세븐	_KZ-N0mcEcM	2023-04-11 03:23:12	b663e57d89cbebb8553d2e6cb56099e95bcb6b61829bccb93729a062053dcd6d
UCFVeNAefgn9rVdnY5gs2ogw	탐사보도 세븐	_KZ-N0mcEcM	2023-04-11 02:53:37	63c1dd7669e4648214afba4780f998940b5b32d090ad70f98858bb40afefee32
UCFVeNAefgn9rVdnY5gs2ogw	탐사보도 세븐	_KZ-N0mcEcM	2023-04-10 21:05:03	03072b3e88b472722c59657bf6bbcdd2495b835dbf5e7dc636ad38857cb237ab
UCFVeNAefgn9rVdnY5gs2ogw	탐사보도 세븐	_KZ-N0mcEcM	2023-04-11 20:20:40	4df0eaeb3f957fd20c2e9ce926698c58c59a38d17f4f72c8dd6f3a9dc5c56bdf
UCFVeNAefgn9rVdnY5gs2ogw	탐사보도 세븐	_KZ-N0mcEcM	2023-04-24 12:03:23	8cace54cfac54bd509f4c70f28fb13168a919c6283be4a3e79d9f9798c981737
UCFVeNAefgn9rVdnY5gs2ogw	탐사보도 세븐	_KZ-N0mcEcM	2024-01-31 08:18:37	d2a5c398d2ac4b09973c909b5fb7aa18aaf6eb6185d7d5c6b887ffade9b65d35
UCFVeNAefgn9rVdnY5gs2ogw	탐사보도 세븐	_KZ-N0mcEcM	2024-03-07 21:12:52	4a07388415cd794a857c2e80889819ac3b2b3a48125e0b3540d7428aad152a2b
UCFVeNAefgn9rVdnY5gs2ogw	탐사보도 세븐	_KZ-N0mcEcM	2024-03-16 09:42:26	231bb4cc317476032e7a6ca739a5f53dcd8e0a78989106815ac11784eeaa368d
UCFVeNAefgn9rVdnY5gs2ogw	탐사보도 세븐	_KZ-N0mcEcM	2023-04-10 20:02:29	fb4985413619bd761251fd57d88be6cc26d2c5307e522643c4b19e4e18527247
UCFVeNAefgn9rVdnY5gs2ogw	탐사보도 세븐	_KZ-N0mcEcM	2023-04-10 14:31:42	98cd13c98b3f50cece003f07603532f7b94be17cb08c620061b6c53dc34541cc
UCFVeNAefgn9rVdnY5gs2ogw	탐사보도 세븐	_KZ-N0mcEcM	2023-04-10 13:01:11	708fed9d0d63c8f2c6083a2c8d12d27fa3ba1e9ebe46251c5b11ed6013c33d69
UCFVeNAefgn9rVdnY5gs2ogw	탐사보도 세븐	_KZ-N0mcEcM	2023-04-10 12:59:55	708fed9d0d63c8f2c6083a2c8d12d27fa3ba1e9ebe46251c5b11ed6013c33d69
UCFVeNAefgn9rVdnY5gs2ogw	탐사보도 세븐	_KZ-N0mcEcM	2023-04-10 12:43:37	d6417d345a9926cd75cd0bbb7ee9d222fb730d4a38e3897cd3efb1de9dec6d6d
UCFVeNAefgn9rVdnY5gs2ogw	탐사보도 세븐	_KZ-N0mcEcM	2023-04-12 16:06:35	c5a39856017bb7f3e70de8187daf769a2bd1cd1858b6ded2dc84fb1b7e19fea9
UCFVeNAefgn9rVdnY5gs2ogw	탐사보도 세븐	_KZ-N0mcEcM	2023-04-10 10:43:21	ebd136ffcedbec3fd2f0364428fde8952236c4dba93b2109d32e9dabee1e8173
UCFVeNAefgn9rVdnY5gs2ogw	탐사보도 세븐	_KZ-N0mcEcM	2023-04-10 07:00:39	a798e15f18e7be68ac8e8c56abe4c4005c3b4203e05cc41bcc7f4030eea97583
UCFVeNAefgn9rVdnY5gs2ogw	탐사보도 세븐	_KZ-N0mcEcM	2023-04-10 18:07:50	7ceadcafb44053c8f80912512cad95c7970f5555f1f8a904cf6f4916ad7a56ea
UCFVeNAefgn9rVdnY5gs2ogw	탐사보도 세븐	_KZ-N0mcEcM	2023-04-11 13:42:07	ba7082a9d507be8778c14c431142840c22d5dc5a9ecd71abb4ea76272cd3ebc5
UCFVeNAefgn9rVdnY5gs2ogw	탐사보도 세븐	_KZ-N0mcEcM	2023-05-13 13:21:17	fb3e3ebaa4ca0a04f8a23a4d02bb7accf68e476c0dcb2919ec7d74cfde2dc829
UCFVeNAefgn9rVdnY5gs2ogw	탐사보도 세븐	_KZ-N0mcEcM	2023-04-09 23:53:42	793b42be0485fc6cc459835e736d172da396d2b603b1aa49f302c44c604443bd
UCFVeNAefgn9rVdnY5gs2ogw	탐사보도 세븐	_KZ-N0mcEcM	2023-04-11 21:39:09	9f5e388971d4c280f999c831b5ffc6da85d65573e7f52ea8f8fec7ce2581698c
UCFVeNAefgn9rVdnY5gs2ogw	탐사보도 세븐	_KZ-N0mcEcM	2023-04-12 01:53:18	9f5e388971d4c280f999c831b5ffc6da85d65573e7f52ea8f8fec7ce2581698c
UCFVeNAefgn9rVdnY5gs2ogw	탐사보도 세븐	_KZ-N0mcEcM	2023-04-09 15:30:41	a6ec947b1301fb1659c10ae5847fb4dac50854333d4b19aaf644e7d1207eaa1b
UCFVeNAefgn9rVdnY5gs2ogw	탐사보도 세븐	_KZ-N0mcEcM	2023-04-09 15:10:19	f8a41bc1cbb052d4e79d0c08e0d26443e2cc5282b272329cabbc891d30c660c8
UCFVeNAefgn9rVdnY5gs2ogw	탐사보도 세븐	_KZ-N0mcEcM	2023-04-09 02:37:28	d1d863e4a1aa717ead9e405087af994b72ae38008739f381ab5bd4f06ccaa078
UCFVeNAefgn9rVdnY5gs2ogw	탐사보도 세븐	_KZ-N0mcEcM	2023-04-08 11:24:02	c87a83a224fe54f8e70de81045655ea9ce74243df9287992c55a329c643c3a5f
UCFVeNAefgn9rVdnY5gs2ogw	탐사보도 세븐	_KZ-N0mcEcM	2023-04-08 06:55:42	c9b05dcad8f40cd63911b26fced5bf91940cca6b23ad109591e7c14c9526ee3b
UCFVeNAefgn9rVdnY5gs2ogw	탐사보도 세븐	_KZ-N0mcEcM	2023-04-08 03:25:59	e7a36e7368066e02469efb64c06b9029637518089ae31c71b5fcce6324ff4783
UCFVeNAefgn9rVdnY5gs2ogw	탐사보도 세븐	_KZ-N0mcEcM	2023-04-11 16:22:54	86e28b35a55c02d7d415dbf79b1c7d432800cd268ed31a3f92bbfee9c2309984
UCFVeNAefgn9rVdnY5gs2ogw	탐사보도 세븐	_KZ-N0mcEcM	2023-05-25 06:00:18	ff30f2a30f49cfe52b91cc92c3e38a36bbedc6f60c8dc07fe279864dad6eae09
UCFVeNAefgn9rVdnY5gs2ogw	탐사보도 세븐	_KZ-N0mcEcM	2023-04-08 01:02:34	d347bd35e77f660a776d58bf85a5c7bd190963f51f177326726159e23e9cae9e
UCFVeNAefgn9rVdnY5gs2ogw	탐사보도 세븐	_KZ-N0mcEcM	2023-04-07 19:12:50	3f64e67da729a74274e6703e93bd829dedd9d4e05cae13b88299749a1c806d72
UCRfUUhwRYmZNGDeduMoHrzA	멋지다 김소선	d7q3TGw2oxM	2024-02-26 14:47:16	7a8ba89b17faecee59cbdf81e660544824c397e347c33248bc8c0c7dc9da5e42
UCRfUUhwRYmZNGDeduMoHrzA	멋지다 김소선	d7q3TGw2oxM	2024-08-11 06:56:50	4cde24bf997be7e2690749af7a18cd314d8e61617f74605e8124c99cc31bec9c
UCRfUUhwRYmZNGDeduMoHrzA	멋지다 김소선	d7q3TGw2oxM	2024-07-22 09:22:56	7ed731edb6ca7a2de156e3f771bb2a8e3b87266f2ce87f5f373e6b5699a81a77
UCRfUUhwRYmZNGDeduMoHrzA	멋지다 김소선	d7q3TGw2oxM	2024-05-12 12:38:48	605a274e02785401f436cee5413cfd41b5392c16c8cd9c4754d3953277d1cefb
UCRfUUhwRYmZNGDeduMoHrzA	멋지다 김소선	d7q3TGw2oxM	2024-04-09 02:06:15	54a39cce3d20146b60608f7bd5fe367380886ef1facb2ba1ef6b3ca4acfa6353
UCRfUUhwRYmZNGDeduMoHrzA	멋지다 김소선	d7q3TGw2oxM	2024-03-21 10:55:39	230f1190af2d3e08aafb8ac65ece8ae77e0a32efd228f02e021dffe55970b30a
UCRfUUhwRYmZNGDeduMoHrzA	멋지다 김소선	d7q3TGw2oxM	2024-03-20 12:13:48	ca5b46c5cca801074f2bfed63200855fd46bc937f3f553377adb1cc664ea4345
UCRfUUhwRYmZNGDeduMoHrzA	멋지다 김소선	d7q3TGw2oxM	2024-03-15 12:23:47	8d10bd8d4772d2c5c0c42e57f61eece11292741e8d48ffe2cfe91fb750712061
UCRfUUhwRYmZNGDeduMoHrzA	멋지다 김소선	d7q3TGw2oxM	2024-03-12 09:53:07	691d2897a5f7f6fad40f7997c5462cec0436d0ea020f4964ba68ccb1fbde8cf1
UCRfUUhwRYmZNGDeduMoHrzA	멋지다 김소선	d7q3TGw2oxM	2024-03-10 05:37:29	4729be1083c62ec9878ede74d13c9c574e3470c839b272041cbd694efcb9fb0b
UCRfUUhwRYmZNGDeduMoHrzA	멋지다 김소선	d7q3TGw2oxM	2024-03-10 05:09:00	45ee2f9dc05633836de148bb31491e0741d22e09d413c3a4889b2f513ad904bc
UCRfUUhwRYmZNGDeduMoHrzA	멋지다 김소선	d7q3TGw2oxM	2024-03-10 00:55:31	ef23dc5ed6bff8764f4cacafaa68feb5765771796b4e3c06b5d9e2696a3b8dbd
UCRfUUhwRYmZNGDeduMoHrzA	멋지다 김소선	d7q3TGw2oxM	2024-03-09 08:17:44	16295ea2e5ae5a03d4cef156972278b4ac3fb74bf81b06cb91f444dc1fe22b9d
UCRfUUhwRYmZNGDeduMoHrzA	멋지다 김소선	d7q3TGw2oxM	2024-03-08 13:23:20	065691b1e51c2fa29cdd41dd7b584ea1e1829383ed368be4ba80ff342303b217
UCRfUUhwRYmZNGDeduMoHrzA	멋지다 김소선	d7q3TGw2oxM	2024-03-08 03:19:04	2dc123e261b1fb4accf08f20209261be05ad24aab3d5698e48379af05c153365
UCRfUUhwRYmZNGDeduMoHrzA	멋지다 김소선	d7q3TGw2oxM	2024-03-07 13:58:13	41ad258160f7b24599a9ee26c651e0b7e144f00fb5a61c8a60849af935e3ba2a
UCRfUUhwRYmZNGDeduMoHrzA	멋지다 김소선	d7q3TGw2oxM	2024-03-07 09:54:06	ef1fdfc1b6914c8a71b60d57c33cd93b6801c8cce7bd8843526a57cf60b5c6bd
UCRfUUhwRYmZNGDeduMoHrzA	멋지다 김소선	d7q3TGw2oxM	2024-03-07 03:57:52	e52847e27245b99af407eac2f317ba8c596e06f8b7146f70718eda7aece2d7a9
UCRfUUhwRYmZNGDeduMoHrzA	멋지다 김소선	d7q3TGw2oxM	2024-03-06 09:03:19	009577fe7c6daf098616f4cd4d426dc08d1a8ccaa2456a03215c7a033e7cb775
UCRfUUhwRYmZNGDeduMoHrzA	멋지다 김소선	d7q3TGw2oxM	2024-03-03 10:07:40	17af487a0921493f1ba04744892088dbbc11cbad0f501e5cf997592cd9c31347
UCRfUUhwRYmZNGDeduMoHrzA	멋지다 김소선	d7q3TGw2oxM	2024-03-02 12:00:11	c24a36b99300282a29722e554c69136ae1bd8cdf6d8857a918de8d14f4a11b49
UCRfUUhwRYmZNGDeduMoHrzA	멋지다 김소선	d7q3TGw2oxM	2024-03-01 05:57:04	4baadc54c08ddb272d7b1db3dec2596e3f1d81bdf7ece8647b9015dd16a9e88c
UCRfUUhwRYmZNGDeduMoHrzA	멋지다 김소선	d7q3TGw2oxM	2024-03-01 02:19:00	ff787d3e18ac80c62e30b670017c86b135a1e7e211eea72b1937a7553297c3ec
UCRfUUhwRYmZNGDeduMoHrzA	멋지다 김소선	d7q3TGw2oxM	2024-03-01 01:49:40	ccc2e7796064d142a012ad3fc202c7781f28f9ec7c55dfabcfc38e964f9eb777
UCRfUUhwRYmZNGDeduMoHrzA	멋지다 김소선	d7q3TGw2oxM	2024-02-29 15:49:01	922d69104745efc71c55974c7fbaede5f73bdf6b2a062d9b38da72b644930952
UCRfUUhwRYmZNGDeduMoHrzA	멋지다 김소선	d7q3TGw2oxM	2024-02-29 08:59:02	3ce1f621dee55f00aac10c2f90106b65f978fa59a31a4c12838d28b548777e30
UCRfUUhwRYmZNGDeduMoHrzA	멋지다 김소선	d7q3TGw2oxM	2024-02-28 11:38:31	309dd6ab769ae9cf6421bbbaa4938fd7fd2dd60dc145acce1277191e30824688
UCRfUUhwRYmZNGDeduMoHrzA	멋지다 김소선	d7q3TGw2oxM	2024-02-28 11:25:55	b06fee47fc1fa1d08fada89898fbdaf4c2ada19d80d440fdde1027dab63ee2c9
UCRfUUhwRYmZNGDeduMoHrzA	멋지다 김소선	d7q3TGw2oxM	2024-02-28 11:10:27	cf0f0e35a2f9703f32d57fc0a07c71ffad35d640913f4023007ad4bbcc9d7605
UCRfUUhwRYmZNGDeduMoHrzA	멋지다 김소선	d7q3TGw2oxM	2024-02-28 10:48:35	fe08828307e243ab086f120bd6335ef1dbf460c4b947408472949be08ec3e204
UCRfUUhwRYmZNGDeduMoHrzA	멋지다 김소선	d7q3TGw2oxM	2024-02-28 10:25:51	1d60ca49429c677185c4c2e4cdb8422859a3a6b93b389410cc81345bf8fe87fa
UCRfUUhwRYmZNGDeduMoHrzA	멋지다 김소선	d7q3TGw2oxM	2024-02-28 03:52:51	9c992ab9ca062fa52d89f256a6fce0f46757fd450fe06ffe4015d0dba0d750d4
UCRfUUhwRYmZNGDeduMoHrzA	멋지다 김소선	d7q3TGw2oxM	2024-02-28 04:33:42	7a8ba89b17faecee59cbdf81e660544824c397e347c33248bc8c0c7dc9da5e42
UCRfUUhwRYmZNGDeduMoHrzA	멋지다 김소선	d7q3TGw2oxM	2024-02-28 06:15:03	9c992ab9ca062fa52d89f256a6fce0f46757fd450fe06ffe4015d0dba0d750d4
UCRfUUhwRYmZNGDeduMoHrzA	멋지다 김소선	d7q3TGw2oxM	2024-02-28 00:26:58	8973284059623826a29d052aacf7312c24dc5f835c8bd69409bac7eeb0d903f6
UCRfUUhwRYmZNGDeduMoHrzA	멋지다 김소선	d7q3TGw2oxM	2024-02-27 23:42:57	c5dc7db10d3381275a1fb49a05a469a815957dbd83e010af71da16b5299896e4
UCRfUUhwRYmZNGDeduMoHrzA	멋지다 김소선	d7q3TGw2oxM	2024-02-28 04:34:15	7a8ba89b17faecee59cbdf81e660544824c397e347c33248bc8c0c7dc9da5e42
UCRfUUhwRYmZNGDeduMoHrzA	멋지다 김소선	d7q3TGw2oxM	2024-02-27 18:10:56	7e408badcf1a5eb48f3a4202697c0b21af2d9b067b42e070c068383176eee037
UCRfUUhwRYmZNGDeduMoHrzA	멋지다 김소선	d7q3TGw2oxM	2024-02-28 04:35:05	7a8ba89b17faecee59cbdf81e660544824c397e347c33248bc8c0c7dc9da5e42
UCRfUUhwRYmZNGDeduMoHrzA	멋지다 김소선	d7q3TGw2oxM	2024-02-28 04:48:41	7e408badcf1a5eb48f3a4202697c0b21af2d9b067b42e070c068383176eee037
UCRfUUhwRYmZNGDeduMoHrzA	멋지다 김소선	d7q3TGw2oxM	2024-02-28 13:30:21	7a8ba89b17faecee59cbdf81e660544824c397e347c33248bc8c0c7dc9da5e42
UCRfUUhwRYmZNGDeduMoHrzA	멋지다 김소선	d7q3TGw2oxM	2024-02-28 14:22:28	7e408badcf1a5eb48f3a4202697c0b21af2d9b067b42e070c068383176eee037
UCRfUUhwRYmZNGDeduMoHrzA	멋지다 김소선	d7q3TGw2oxM	2024-02-27 15:04:33	ac6589658465c21d27a73264d89607f542652db1a97ce44a2f8ff4acf7ccbc13
UCRfUUhwRYmZNGDeduMoHrzA	멋지다 김소선	d7q3TGw2oxM	2024-02-27 13:09:15	3bf461b3578555ac681ee2bd0f16c83d7c65eae880c434bd51acd801a6bc16bc
UCRfUUhwRYmZNGDeduMoHrzA	멋지다 김소선	d7q3TGw2oxM	2024-02-28 04:36:23	7a8ba89b17faecee59cbdf81e660544824c397e347c33248bc8c0c7dc9da5e42
UCRfUUhwRYmZNGDeduMoHrzA	멋지다 김소선	d7q3TGw2oxM	2024-02-28 05:22:30	3bf461b3578555ac681ee2bd0f16c83d7c65eae880c434bd51acd801a6bc16bc
UCRfUUhwRYmZNGDeduMoHrzA	멋지다 김소선	d7q3TGw2oxM	2024-02-28 13:30:43	7a8ba89b17faecee59cbdf81e660544824c397e347c33248bc8c0c7dc9da5e42
UCRfUUhwRYmZNGDeduMoHrzA	멋지다 김소선	d7q3TGw2oxM	2024-02-27 13:07:34	29fc0dbf1d3d1d1e6e881be8a300d017f61a8cc95007d27aff49f46717c54e31
UCRfUUhwRYmZNGDeduMoHrzA	멋지다 김소선	d7q3TGw2oxM	2024-02-28 04:36:50	7a8ba89b17faecee59cbdf81e660544824c397e347c33248bc8c0c7dc9da5e42
UCRfUUhwRYmZNGDeduMoHrzA	멋지다 김소선	d7q3TGw2oxM	2024-02-27 11:42:37	a15e2b2d8f32e9a3817a3b2b2b567687c4c1f333fb3fe5ce149a35f2e3b9c47e
UCRfUUhwRYmZNGDeduMoHrzA	멋지다 김소선	d7q3TGw2oxM	2024-02-28 04:37:15	7a8ba89b17faecee59cbdf81e660544824c397e347c33248bc8c0c7dc9da5e42
UCRfUUhwRYmZNGDeduMoHrzA	멋지다 김소선	d7q3TGw2oxM	2024-02-27 10:06:29	ceeb0333bd94285043d5833cfdb107bc45e50392db25501407d679809b903786
UCRfUUhwRYmZNGDeduMoHrzA	멋지다 김소선	d7q3TGw2oxM	2024-02-27 10:05:41	921ab8d5fb3de371915557cbba0b76e18055bdec10ec190c7d96c2aa37a84fb4
UCRfUUhwRYmZNGDeduMoHrzA	멋지다 김소선	d7q3TGw2oxM	2024-02-27 09:17:17	12d373905b0c504ca40812d324654c03d765202ca8d4eaabd7dbb5b3b47c124a
UCRfUUhwRYmZNGDeduMoHrzA	멋지다 김소선	d7q3TGw2oxM	2024-02-28 04:37:30	7a8ba89b17faecee59cbdf81e660544824c397e347c33248bc8c0c7dc9da5e42
UCRfUUhwRYmZNGDeduMoHrzA	멋지다 김소선	d7q3TGw2oxM	2024-02-27 08:19:57	9f798bd3b8197b7af775560b0c6aea3128ef6700b15e7c9f8a0ab2126ca41952
UCRfUUhwRYmZNGDeduMoHrzA	멋지다 김소선	d7q3TGw2oxM	2024-02-27 08:13:11	22d61ac5c5d22934087aea2fe5a15a34aac872aeddf565f4c09c7a1e8beca9e1
UCRfUUhwRYmZNGDeduMoHrzA	멋지다 김소선	d7q3TGw2oxM	2024-02-28 04:39:00	7a8ba89b17faecee59cbdf81e660544824c397e347c33248bc8c0c7dc9da5e42
UCRfUUhwRYmZNGDeduMoHrzA	멋지다 김소선	d7q3TGw2oxM	2024-02-28 05:50:45	22d61ac5c5d22934087aea2fe5a15a34aac872aeddf565f4c09c7a1e8beca9e1
UCRfUUhwRYmZNGDeduMoHrzA	멋지다 김소선	d7q3TGw2oxM	2024-02-27 07:38:40	4ab2302adfbe605c7ad0c961e9b8fa9dbe7ce728cc7b22d0b578dac81f1f9cfb
UCRfUUhwRYmZNGDeduMoHrzA	멋지다 김소선	d7q3TGw2oxM	2024-02-28 04:39:22	7a8ba89b17faecee59cbdf81e660544824c397e347c33248bc8c0c7dc9da5e42
UCRfUUhwRYmZNGDeduMoHrzA	멋지다 김소선	d7q3TGw2oxM	2024-02-27 05:16:20	85ced7263513d78916a9071c75878d8c343bdda25798af9a7bd391bee7d41d7d
UCRfUUhwRYmZNGDeduMoHrzA	멋지다 김소선	d7q3TGw2oxM	2024-02-28 04:40:03	7a8ba89b17faecee59cbdf81e660544824c397e347c33248bc8c0c7dc9da5e42
UCRfUUhwRYmZNGDeduMoHrzA	멋지다 김소선	d7q3TGw2oxM	2024-02-27 04:58:36	0603e63bdfbcd13f2a88a64b4bb1bfbc29de45ccc0733fb4c97932ac9222a272
UCRfUUhwRYmZNGDeduMoHrzA	멋지다 김소선	d7q3TGw2oxM	2024-02-27 03:48:29	305cf0d608560b7474f4ceb33a9cadc32824c13fa46cc3b107abba7552c2b41f
UCRfUUhwRYmZNGDeduMoHrzA	멋지다 김소선	d7q3TGw2oxM	2024-02-27 03:39:54	6b052e4724b920e008edfaef707f7078fa9f64165cdb803396cb6cb51dd69e11
UCRfUUhwRYmZNGDeduMoHrzA	멋지다 김소선	d7q3TGw2oxM	2024-02-27 04:11:57	7a8ba89b17faecee59cbdf81e660544824c397e347c33248bc8c0c7dc9da5e42
UCRfUUhwRYmZNGDeduMoHrzA	멋지다 김소선	d7q3TGw2oxM	2024-02-28 00:57:39	6b052e4724b920e008edfaef707f7078fa9f64165cdb803396cb6cb51dd69e11
UCRfUUhwRYmZNGDeduMoHrzA	멋지다 김소선	d7q3TGw2oxM	2024-02-27 02:48:10	70a150555250c3a55a08015baafd6a7f5b61c9e476f7169ee762eca40115957b
UCRfUUhwRYmZNGDeduMoHrzA	멋지다 김소선	d7q3TGw2oxM	2024-02-28 04:40:50	7a8ba89b17faecee59cbdf81e660544824c397e347c33248bc8c0c7dc9da5e42
UCRfUUhwRYmZNGDeduMoHrzA	멋지다 김소선	d7q3TGw2oxM	2024-02-28 07:54:02	70a150555250c3a55a08015baafd6a7f5b61c9e476f7169ee762eca40115957b
UCRfUUhwRYmZNGDeduMoHrzA	멋지다 김소선	d7q3TGw2oxM	2024-02-27 01:25:55	04dd947bb2dcca100cab7609d5fd3a2321c90aa19350f15027a188d9e4d1b13b
UCRfUUhwRYmZNGDeduMoHrzA	멋지다 김소선	d7q3TGw2oxM	2024-02-28 04:41:07	7a8ba89b17faecee59cbdf81e660544824c397e347c33248bc8c0c7dc9da5e42
UCRfUUhwRYmZNGDeduMoHrzA	멋지다 김소선	d7q3TGw2oxM	2024-02-27 00:00:29	b56fc29a66654e35e44b880ce65c20af73df916d7921ab56a094c19ba50c5b0a
UCRfUUhwRYmZNGDeduMoHrzA	멋지다 김소선	d7q3TGw2oxM	2024-02-28 04:41:22	7a8ba89b17faecee59cbdf81e660544824c397e347c33248bc8c0c7dc9da5e42
UCRfUUhwRYmZNGDeduMoHrzA	멋지다 김소선	d7q3TGw2oxM	2024-02-26 23:36:52	0830088da2fb116a271c94a449b41b5d6f4895080765f9eb9f4cebdb17817358
UCRfUUhwRYmZNGDeduMoHrzA	멋지다 김소선	d7q3TGw2oxM	2024-02-28 04:41:48	7a8ba89b17faecee59cbdf81e660544824c397e347c33248bc8c0c7dc9da5e42
UCRfUUhwRYmZNGDeduMoHrzA	멋지다 김소선	d7q3TGw2oxM	2024-02-26 23:23:13	f18afe3c56e9ba29e45312d567a3b948c92551152e33218ae49ccabb39cfbe44
UCRfUUhwRYmZNGDeduMoHrzA	멋지다 김소선	d7q3TGw2oxM	2024-02-28 04:43:06	7a8ba89b17faecee59cbdf81e660544824c397e347c33248bc8c0c7dc9da5e42
UCRfUUhwRYmZNGDeduMoHrzA	멋지다 김소선	d7q3TGw2oxM	2024-02-26 23:17:07	20e52b64edcb63a2e04990213e0e5d81779efa2b7ffe8f9320a06bf9382eff95
UCRfUUhwRYmZNGDeduMoHrzA	멋지다 김소선	d7q3TGw2oxM	2024-02-28 04:43:40	7a8ba89b17faecee59cbdf81e660544824c397e347c33248bc8c0c7dc9da5e42
UCRfUUhwRYmZNGDeduMoHrzA	멋지다 김소선	d7q3TGw2oxM	2024-02-26 23:09:11	ad3ba354350b559489a53a65d9ec85e077eb0ac0168ec909d34cd26ce859dbe4
UCRfUUhwRYmZNGDeduMoHrzA	멋지다 김소선	d7q3TGw2oxM	2024-02-28 04:44:15	7a8ba89b17faecee59cbdf81e660544824c397e347c33248bc8c0c7dc9da5e42
UCRfUUhwRYmZNGDeduMoHrzA	멋지다 김소선	d7q3TGw2oxM	2024-02-26 22:48:33	a983f3426099c88b83711ef458e3cc9176dcfdefea375c95a0737d100e154a5b
UCRfUUhwRYmZNGDeduMoHrzA	멋지다 김소선	d7q3TGw2oxM	2024-02-26 22:36:24	633d7b88e3eee6a765299809e87447ba91c8dea67ecb6aab4673e2e9753ec313
UCRfUUhwRYmZNGDeduMoHrzA	멋지다 김소선	d7q3TGw2oxM	2024-02-26 22:32:07	7bc83bc3753221185856837172c07d383c5c93316035703a9c12334198f6f56e
UCRfUUhwRYmZNGDeduMoHrzA	멋지다 김소선	d7q3TGw2oxM	2024-02-28 04:44:38	7a8ba89b17faecee59cbdf81e660544824c397e347c33248bc8c0c7dc9da5e42
UCRfUUhwRYmZNGDeduMoHrzA	멋지다 김소선	d7q3TGw2oxM	2024-02-26 22:29:39	27bfc59100fa3ef64d64cd2ea111cd45efdc7b9de7259ba061050bd1b2fcca25
UCRfUUhwRYmZNGDeduMoHrzA	멋지다 김소선	d7q3TGw2oxM	2024-02-26 22:19:25	efdf19574639dbbf96a51d1a336e764d7f1c37a98fa5a6a74d44d42aa71f1a16
UCRfUUhwRYmZNGDeduMoHrzA	멋지다 김소선	d7q3TGw2oxM	2024-02-26 22:15:17	bb01cefdf5a5bc246ba9ce87354cb64dca2f1aa73ea505a954841d6410895aa6
UCRfUUhwRYmZNGDeduMoHrzA	멋지다 김소선	d7q3TGw2oxM	2024-02-26 22:15:16	266b3944b692432c4d91589db0539876c8be46f23c3d202f6b0887f4274e874d
UCRfUUhwRYmZNGDeduMoHrzA	멋지다 김소선	d7q3TGw2oxM	2024-02-26 22:10:57	8417aa2c94458258c98e2d04fce4e544d9452839a84ef7a1431494a29b4c9ce7
UCRfUUhwRYmZNGDeduMoHrzA	멋지다 김소선	d7q3TGw2oxM	2024-02-26 22:02:52	990ea9155825205f731bd8851a293cc1b3b6cbf2b3a3e688b642fd502fdf20f6
UCRfUUhwRYmZNGDeduMoHrzA	멋지다 김소선	d7q3TGw2oxM	2024-02-28 04:45:04	7a8ba89b17faecee59cbdf81e660544824c397e347c33248bc8c0c7dc9da5e42
UCRfUUhwRYmZNGDeduMoHrzA	멋지다 김소선	d7q3TGw2oxM	2024-02-26 22:01:24	990ea9155825205f731bd8851a293cc1b3b6cbf2b3a3e688b642fd502fdf20f6
UCRfUUhwRYmZNGDeduMoHrzA	멋지다 김소선	d7q3TGw2oxM	2024-02-28 04:45:25	7a8ba89b17faecee59cbdf81e660544824c397e347c33248bc8c0c7dc9da5e42
UCRfUUhwRYmZNGDeduMoHrzA	멋지다 김소선	d7q3TGw2oxM	2024-02-26 21:22:51	09745c786fd099abe8e8fe1ad666ab1c0e5720ea6f54c52b630dac09f55c5192
UCRfUUhwRYmZNGDeduMoHrzA	멋지다 김소선	d7q3TGw2oxM	2024-02-28 04:45:31	7a8ba89b17faecee59cbdf81e660544824c397e347c33248bc8c0c7dc9da5e42
UCRfUUhwRYmZNGDeduMoHrzA	멋지다 김소선	d7q3TGw2oxM	2024-02-26 20:21:05	82af0be1804c0c54001f42248acca9a9a6f771944efbb227f054cd8ce0aa1b0e
UCRfUUhwRYmZNGDeduMoHrzA	멋지다 김소선	d7q3TGw2oxM	2024-02-26 19:51:53	88792e2173511d0ef4b5aec020681e1fe737c4438df7dd9bacf2c0dca4a22824
UCRfUUhwRYmZNGDeduMoHrzA	멋지다 김소선	d7q3TGw2oxM	2024-02-28 04:45:55	7a8ba89b17faecee59cbdf81e660544824c397e347c33248bc8c0c7dc9da5e42
UCRfUUhwRYmZNGDeduMoHrzA	멋지다 김소선	d7q3TGw2oxM	2024-02-26 18:57:20	825731cd56d30458322edc80f01e8798a43b853129605e2168c337b3d72337c8
UCRfUUhwRYmZNGDeduMoHrzA	멋지다 김소선	d7q3TGw2oxM	2024-02-28 05:02:27	7a8ba89b17faecee59cbdf81e660544824c397e347c33248bc8c0c7dc9da5e42
UCRfUUhwRYmZNGDeduMoHrzA	멋지다 김소선	d7q3TGw2oxM	2024-02-26 18:33:05	5d58f616a14ad061e8367164dc76375a4c8b2fd6dc4091471221b674d4fedb49
UCRfUUhwRYmZNGDeduMoHrzA	멋지다 김소선	d7q3TGw2oxM	2024-02-28 04:46:42	7a8ba89b17faecee59cbdf81e660544824c397e347c33248bc8c0c7dc9da5e42
UCRfUUhwRYmZNGDeduMoHrzA	멋지다 김소선	d7q3TGw2oxM	2024-02-26 18:23:56	9e7993f572e4fdc938d9796ecd49ee381d7dbcc078d35e081e72985af6d529e4
UCRfUUhwRYmZNGDeduMoHrzA	멋지다 김소선	d7q3TGw2oxM	2024-02-28 04:47:07	7a8ba89b17faecee59cbdf81e660544824c397e347c33248bc8c0c7dc9da5e42
UCRfUUhwRYmZNGDeduMoHrzA	멋지다 김소선	d7q3TGw2oxM	2024-02-28 04:53:02	9e7993f572e4fdc938d9796ecd49ee381d7dbcc078d35e081e72985af6d529e4
UCRfUUhwRYmZNGDeduMoHrzA	멋지다 김소선	d7q3TGw2oxM	2024-02-26 18:19:09	6f0400c9eb60b642d3dc16925d4ae3108ecbec3274a96b30fda1f3828cf479f1
UCRfUUhwRYmZNGDeduMoHrzA	멋지다 김소선	d7q3TGw2oxM	2024-02-26 18:11:54	6ddf55d46c05385941fb5e654f5b805f4410d2ad2b5805adeb3a8a32dff93272
UCRfUUhwRYmZNGDeduMoHrzA	멋지다 김소선	d7q3TGw2oxM	2024-02-26 18:07:38	adb0d1ba441902d7035c5208757f3999904157f0c1cb9f954e1b700eac612c91
UCRfUUhwRYmZNGDeduMoHrzA	멋지다 김소선	d7q3TGw2oxM	2024-02-26 18:05:14	064674200338358bfc776ca1b2599021d3df2c503007da249db3a7333b0d36ec
UCRfUUhwRYmZNGDeduMoHrzA	멋지다 김소선	d7q3TGw2oxM	2024-02-28 04:47:41	7a8ba89b17faecee59cbdf81e660544824c397e347c33248bc8c0c7dc9da5e42
UCRfUUhwRYmZNGDeduMoHrzA	멋지다 김소선	d7q3TGw2oxM	2024-02-26 17:16:50	f41e91d525c684588478807ad307e41e2ef0d2a33345747a532d83f800bb1a92
UCRfUUhwRYmZNGDeduMoHrzA	멋지다 김소선	d7q3TGw2oxM	2024-02-26 17:13:35	f41e91d525c684588478807ad307e41e2ef0d2a33345747a532d83f800bb1a92
UCRfUUhwRYmZNGDeduMoHrzA	멋지다 김소선	d7q3TGw2oxM	2024-02-28 04:48:02	7a8ba89b17faecee59cbdf81e660544824c397e347c33248bc8c0c7dc9da5e42
UCRfUUhwRYmZNGDeduMoHrzA	멋지다 김소선	d7q3TGw2oxM	2024-02-26 17:08:32	8188464cc15649f37930c3c60611b263d93c2590d3b34b98344ad830786155db
UCRfUUhwRYmZNGDeduMoHrzA	멋지다 김소선	d7q3TGw2oxM	2024-02-28 04:48:14	7a8ba89b17faecee59cbdf81e660544824c397e347c33248bc8c0c7dc9da5e42
UCRfUUhwRYmZNGDeduMoHrzA	멋지다 김소선	d7q3TGw2oxM	2024-02-26 16:52:23	37a2860d7a3c39116be72bd233decb2c8af2c31805c7dd57ef2c7911888b26ff
UCRfUUhwRYmZNGDeduMoHrzA	멋지다 김소선	d7q3TGw2oxM	2024-02-28 04:48:31	7a8ba89b17faecee59cbdf81e660544824c397e347c33248bc8c0c7dc9da5e42
UCRfUUhwRYmZNGDeduMoHrzA	멋지다 김소선	d7q3TGw2oxM	2024-02-26 16:49:12	c3c5acf704af9e8190137c701e1d6f1a208c4bc362fce349f51ccb61d94c83ab
UCRfUUhwRYmZNGDeduMoHrzA	멋지다 김소선	d7q3TGw2oxM	2024-02-28 04:48:47	7a8ba89b17faecee59cbdf81e660544824c397e347c33248bc8c0c7dc9da5e42
UCRfUUhwRYmZNGDeduMoHrzA	멋지다 김소선	d7q3TGw2oxM	2024-02-29 22:07:23	793c91c8e2f0d0b9d327a17d4219a10a9adfa17f805e4beb6cd034a3d2b13689
UCRfUUhwRYmZNGDeduMoHrzA	멋지다 김소선	d7q3TGw2oxM	2024-03-10 05:08:19	45ee2f9dc05633836de148bb31491e0741d22e09d413c3a4889b2f513ad904bc
UCRfUUhwRYmZNGDeduMoHrzA	멋지다 김소선	d7q3TGw2oxM	2024-03-10 06:09:43	dffdbd39f62414f1a62351fc3f90d7a877ca7fcc31864c6d29e7af4722621fbf
UCRfUUhwRYmZNGDeduMoHrzA	멋지다 김소선	d7q3TGw2oxM	2024-03-10 08:43:23	45ee2f9dc05633836de148bb31491e0741d22e09d413c3a4889b2f513ad904bc
UCRfUUhwRYmZNGDeduMoHrzA	멋지다 김소선	d7q3TGw2oxM	2024-02-26 16:41:37	ca9f335a47295884ceb833b49c7b2dc85e59f52f9ff9f12090a20987a1b8b195
UCRfUUhwRYmZNGDeduMoHrzA	멋지다 김소선	d7q3TGw2oxM	2024-02-26 16:38:55	fa3cf64106a846eab7dfc4d8a90660a01563b2d2c0076df0cb99df77adca5272
UCRfUUhwRYmZNGDeduMoHrzA	멋지다 김소선	d7q3TGw2oxM	2024-02-28 04:50:05	7a8ba89b17faecee59cbdf81e660544824c397e347c33248bc8c0c7dc9da5e42
UCRfUUhwRYmZNGDeduMoHrzA	멋지다 김소선	d7q3TGw2oxM	2024-02-26 16:30:57	09ab57012fdd928b076f454bea91d670c40a86c57ba02176e41b4779e3d2f8cf
UCRfUUhwRYmZNGDeduMoHrzA	멋지다 김소선	d7q3TGw2oxM	2024-02-26 16:30:31	7a6b846aab7bf6781fc8215ae9e3cdeaae4f42f675dad2dda34a2dcadc77cb52
UCRfUUhwRYmZNGDeduMoHrzA	멋지다 김소선	d7q3TGw2oxM	2024-02-28 04:50:18	7a8ba89b17faecee59cbdf81e660544824c397e347c33248bc8c0c7dc9da5e42
UCRfUUhwRYmZNGDeduMoHrzA	멋지다 김소선	d7q3TGw2oxM	2024-02-26 16:25:28	37a53e5813cd92a44de9234b0b2fd9e8c304c0f06f9144c6f0b1c63cbddaf1ee
UCRfUUhwRYmZNGDeduMoHrzA	멋지다 김소선	d7q3TGw2oxM	2024-02-26 16:24:54	135c8cce399791803fd75cbb4172a6b28267bc23a6e861a4bcbca9e30b03391b
UCRfUUhwRYmZNGDeduMoHrzA	멋지다 김소선	d7q3TGw2oxM	2024-02-26 16:05:57	28bdb5dacb08320a1871192955e7457d3b9101d22d0af4a804768233e0b214f0
UCRfUUhwRYmZNGDeduMoHrzA	멋지다 김소선	d7q3TGw2oxM	2024-02-26 16:02:08	9c8acec106d21eb574c041990a69f1272a271df9146ec5a38026e8473c8e2f5f
UCRfUUhwRYmZNGDeduMoHrzA	멋지다 김소선	d7q3TGw2oxM	2024-02-26 16:04:07	7a8ba89b17faecee59cbdf81e660544824c397e347c33248bc8c0c7dc9da5e42
UCRfUUhwRYmZNGDeduMoHrzA	멋지다 김소선	d7q3TGw2oxM	2024-02-26 16:01:22	19f06598e692784cee60ed0bc0c9c7ab8f978abbd91ad532da7aeb5c13f25fcb
UCRfUUhwRYmZNGDeduMoHrzA	멋지다 김소선	d7q3TGw2oxM	2024-02-28 04:50:59	7a8ba89b17faecee59cbdf81e660544824c397e347c33248bc8c0c7dc9da5e42
UCRfUUhwRYmZNGDeduMoHrzA	멋지다 김소선	d7q3TGw2oxM	2024-02-26 15:59:53	35f3b4bfaf4e57d5d2bbc07f2fd28a0230a9c5cc2aa01e1ef5ddd8ccd509a4ff
UCRfUUhwRYmZNGDeduMoHrzA	멋지다 김소선	d7q3TGw2oxM	2024-02-26 16:00:10	7a8ba89b17faecee59cbdf81e660544824c397e347c33248bc8c0c7dc9da5e42
UCRfUUhwRYmZNGDeduMoHrzA	멋지다 김소선	d7q3TGw2oxM	2024-02-26 16:04:18	35f3b4bfaf4e57d5d2bbc07f2fd28a0230a9c5cc2aa01e1ef5ddd8ccd509a4ff
UCRfUUhwRYmZNGDeduMoHrzA	멋지다 김소선	d7q3TGw2oxM	2024-02-26 15:59:03	558326a091b35917ad193148a1bfa64caff86f3b368c4cd8fccd9e4f494019f5
UCRfUUhwRYmZNGDeduMoHrzA	멋지다 김소선	d7q3TGw2oxM	2024-02-26 16:00:22	7a8ba89b17faecee59cbdf81e660544824c397e347c33248bc8c0c7dc9da5e42
UCRfUUhwRYmZNGDeduMoHrzA	멋지다 김소선	d7q3TGw2oxM	2024-02-27 07:46:32	558326a091b35917ad193148a1bfa64caff86f3b368c4cd8fccd9e4f494019f5
UCRfUUhwRYmZNGDeduMoHrzA	멋지다 김소선	d7q3TGw2oxM	2024-02-28 13:32:24	7a8ba89b17faecee59cbdf81e660544824c397e347c33248bc8c0c7dc9da5e42
UCRfUUhwRYmZNGDeduMoHrzA	멋지다 김소선	d7q3TGw2oxM	2024-02-26 15:56:40	4563ff61b967bcbf72fc8ece3c8c0caa05772fdd24fb70f4ac9fc54e955b6c0a
UCRfUUhwRYmZNGDeduMoHrzA	멋지다 김소선	d7q3TGw2oxM	2024-02-26 16:00:57	7a8ba89b17faecee59cbdf81e660544824c397e347c33248bc8c0c7dc9da5e42
UCRfUUhwRYmZNGDeduMoHrzA	멋지다 김소선	d7q3TGw2oxM	2024-03-03 02:12:32	4563ff61b967bcbf72fc8ece3c8c0caa05772fdd24fb70f4ac9fc54e955b6c0a
UCRfUUhwRYmZNGDeduMoHrzA	멋지다 김소선	d7q3TGw2oxM	2024-02-26 15:52:46	8717ec76e499ecee77c54032529fca5225771d6eeb5af6ad504f23eb76752eff
UCRfUUhwRYmZNGDeduMoHrzA	멋지다 김소선	d7q3TGw2oxM	2024-02-26 16:01:12	7a8ba89b17faecee59cbdf81e660544824c397e347c33248bc8c0c7dc9da5e42
UCRfUUhwRYmZNGDeduMoHrzA	멋지다 김소선	d7q3TGw2oxM	2024-02-26 15:52:33	90f2622691d4e3ef55aa6622b9505d0ef6ef03643376470276df97d34678d75d
UCRfUUhwRYmZNGDeduMoHrzA	멋지다 김소선	d7q3TGw2oxM	2024-02-26 16:01:37	7a8ba89b17faecee59cbdf81e660544824c397e347c33248bc8c0c7dc9da5e42
UCRfUUhwRYmZNGDeduMoHrzA	멋지다 김소선	d7q3TGw2oxM	2024-02-26 15:52:19	9cc585fa8282ff7fd1005992578a006cd60fae05c38d372bab99a2e96e085724
UCRfUUhwRYmZNGDeduMoHrzA	멋지다 김소선	d7q3TGw2oxM	2024-02-26 15:44:12	aa6da14e2ba9f2e8debe2b2e47c9a97d44ebaceb6ad2eafc552e0bf95289c139
UCRfUUhwRYmZNGDeduMoHrzA	멋지다 김소선	d7q3TGw2oxM	2024-02-26 15:51:57	7a8ba89b17faecee59cbdf81e660544824c397e347c33248bc8c0c7dc9da5e42
UCRfUUhwRYmZNGDeduMoHrzA	멋지다 김소선	d7q3TGw2oxM	2024-02-26 15:58:09	aa6da14e2ba9f2e8debe2b2e47c9a97d44ebaceb6ad2eafc552e0bf95289c139
UCRfUUhwRYmZNGDeduMoHrzA	멋지다 김소선	d7q3TGw2oxM	2024-02-26 15:43:35	46c10ed8eb604b6b2e966e43afb1ea7986ed9d4b2b1d1f3dffa1c4e296a89b68
UCRfUUhwRYmZNGDeduMoHrzA	멋지다 김소선	d7q3TGw2oxM	2024-02-26 15:51:23	7a8ba89b17faecee59cbdf81e660544824c397e347c33248bc8c0c7dc9da5e42
UCRfUUhwRYmZNGDeduMoHrzA	멋지다 김소선	d7q3TGw2oxM	2024-02-26 15:43:05	ace2edc43b52c3e2d148e3c18f520ab904f54a4b6f6672e2f5146e8ec1b7df47
UCRfUUhwRYmZNGDeduMoHrzA	멋지다 김소선	d7q3TGw2oxM	2024-02-26 15:50:41	7a8ba89b17faecee59cbdf81e660544824c397e347c33248bc8c0c7dc9da5e42
UCRfUUhwRYmZNGDeduMoHrzA	멋지다 김소선	d7q3TGw2oxM	2024-02-26 15:42:53	9918a217f4c20733809dab132e1bdca9594709aca49e2e378ebe722554794ff9
UCRfUUhwRYmZNGDeduMoHrzA	멋지다 김소선	d7q3TGw2oxM	2024-02-26 15:52:06	7a8ba89b17faecee59cbdf81e660544824c397e347c33248bc8c0c7dc9da5e42
UCRfUUhwRYmZNGDeduMoHrzA	멋지다 김소선	d7q3TGw2oxM	2024-02-26 15:42:07	ee12f4fcc688e9cd6f66006a2733e7991193709e4c2ad40599791cd0c54454ed
UCRfUUhwRYmZNGDeduMoHrzA	멋지다 김소선	d7q3TGw2oxM	2024-02-26 15:46:47	7a8ba89b17faecee59cbdf81e660544824c397e347c33248bc8c0c7dc9da5e42
UCRfUUhwRYmZNGDeduMoHrzA	멋지다 김소선	d7q3TGw2oxM	2024-02-26 15:33:16	0a3078adc8ca61389672aa52802b1f2dc3b2b9e382bb05874bb79546d787844b
UCRfUUhwRYmZNGDeduMoHrzA	멋지다 김소선	d7q3TGw2oxM	2024-02-28 04:51:08	7a8ba89b17faecee59cbdf81e660544824c397e347c33248bc8c0c7dc9da5e42
UCRfUUhwRYmZNGDeduMoHrzA	멋지다 김소선	d7q3TGw2oxM	2024-02-26 15:31:40	041af0dedb3b24dcd80bf3c81e963d6d8e0ef694c67b48f534fa2f0d9ca29b44
UCRfUUhwRYmZNGDeduMoHrzA	멋지다 김소선	d7q3TGw2oxM	2024-02-26 15:43:30	7a8ba89b17faecee59cbdf81e660544824c397e347c33248bc8c0c7dc9da5e42
UCRfUUhwRYmZNGDeduMoHrzA	멋지다 김소선	d7q3TGw2oxM	2024-02-26 15:29:23	ea9f75731d3c49afbaf83ad913c27b562be069a40e68bef20d18f4eb236b04a5
UCRfUUhwRYmZNGDeduMoHrzA	멋지다 김소선	d7q3TGw2oxM	2024-02-26 15:49:42	7a8ba89b17faecee59cbdf81e660544824c397e347c33248bc8c0c7dc9da5e42
UCRfUUhwRYmZNGDeduMoHrzA	멋지다 김소선	d7q3TGw2oxM	2024-02-26 15:28:45	45f43ea3d9b28f52af7e8ccc8e07de20146f287788adc9c2a04eb5058e649014
UCRfUUhwRYmZNGDeduMoHrzA	멋지다 김소선	d7q3TGw2oxM	2024-02-26 15:42:24	7a8ba89b17faecee59cbdf81e660544824c397e347c33248bc8c0c7dc9da5e42
UCRfUUhwRYmZNGDeduMoHrzA	멋지다 김소선	d7q3TGw2oxM	2024-02-26 15:28:40	36aeb6a4a42bbc2fb1fc532700882fa85b78bfe9ce74b61e6ae7ea88419f10c5
UCRfUUhwRYmZNGDeduMoHrzA	멋지다 김소선	d7q3TGw2oxM	2024-02-26 15:46:29	7a8ba89b17faecee59cbdf81e660544824c397e347c33248bc8c0c7dc9da5e42
UCRfUUhwRYmZNGDeduMoHrzA	멋지다 김소선	d7q3TGw2oxM	2024-02-26 15:22:11	4c615d84a4c9af627a02289a317f415820bd943375ecea4a5d87276dc5d79407
UCRfUUhwRYmZNGDeduMoHrzA	멋지다 김소선	d7q3TGw2oxM	2024-02-26 15:52:44	7a8ba89b17faecee59cbdf81e660544824c397e347c33248bc8c0c7dc9da5e42
UCRfUUhwRYmZNGDeduMoHrzA	멋지다 김소선	d7q3TGw2oxM	2024-02-26 16:01:28	4c615d84a4c9af627a02289a317f415820bd943375ecea4a5d87276dc5d79407
UCRfUUhwRYmZNGDeduMoHrzA	멋지다 김소선	d7q3TGw2oxM	2024-02-26 16:03:09	7a8ba89b17faecee59cbdf81e660544824c397e347c33248bc8c0c7dc9da5e42
UCRfUUhwRYmZNGDeduMoHrzA	멋지다 김소선	d7q3TGw2oxM	2024-02-26 15:21:56	f421a831888bce3edb5948358f85b25427d6f602ce12a47c45c83e0bf6ed39a2
UCRfUUhwRYmZNGDeduMoHrzA	멋지다 김소선	d7q3TGw2oxM	2024-02-26 15:49:29	7a8ba89b17faecee59cbdf81e660544824c397e347c33248bc8c0c7dc9da5e42
UCRfUUhwRYmZNGDeduMoHrzA	멋지다 김소선	d7q3TGw2oxM	2024-02-26 15:21:30	85f8217e0f5d782515c4d2783a8ed1cee97aa9acfe83a0edf7a3d7e6a4836015
UCRfUUhwRYmZNGDeduMoHrzA	멋지다 김소선	d7q3TGw2oxM	2024-02-26 15:19:45	66ad9fe205754400fde8231593639d2a9e6e430a7718cc85ce7cc6a1a195f678
UCRfUUhwRYmZNGDeduMoHrzA	멋지다 김소선	d7q3TGw2oxM	2024-02-26 15:42:39	7a8ba89b17faecee59cbdf81e660544824c397e347c33248bc8c0c7dc9da5e42
UCRfUUhwRYmZNGDeduMoHrzA	멋지다 김소선	d7q3TGw2oxM	2024-02-26 16:14:10	66ad9fe205754400fde8231593639d2a9e6e430a7718cc85ce7cc6a1a195f678
UCRfUUhwRYmZNGDeduMoHrzA	멋지다 김소선	d7q3TGw2oxM	2024-02-26 15:18:41	353c8536dfd1b392272e6c6b7885b8a1995eb299d04b0aeb285c216f46833e48
UCRfUUhwRYmZNGDeduMoHrzA	멋지다 김소선	d7q3TGw2oxM	2024-02-26 15:42:11	7a8ba89b17faecee59cbdf81e660544824c397e347c33248bc8c0c7dc9da5e42
UCRfUUhwRYmZNGDeduMoHrzA	멋지다 김소선	d7q3TGw2oxM	2024-02-26 15:44:12	0b332af54d3bbe0270b6852f5522af287e40f461faf55dbf5a272b8c35cdf0ac
UCRfUUhwRYmZNGDeduMoHrzA	멋지다 김소선	d7q3TGw2oxM	2024-02-26 15:18:41	eaa4342714edea68e18e9d896e6cd333855042e409ceff55f238935fb99024e8
UCRfUUhwRYmZNGDeduMoHrzA	멋지다 김소선	d7q3TGw2oxM	2024-02-26 15:43:17	7a8ba89b17faecee59cbdf81e660544824c397e347c33248bc8c0c7dc9da5e42
UCRfUUhwRYmZNGDeduMoHrzA	멋지다 김소선	d7q3TGw2oxM	2024-02-26 15:50:44	eaa4342714edea68e18e9d896e6cd333855042e409ceff55f238935fb99024e8
UCRfUUhwRYmZNGDeduMoHrzA	멋지다 김소선	d7q3TGw2oxM	2024-02-26 15:18:19	bb0110d8e1cd475311b03782184e9517a19ff2a04f33adcf10d543383c701cc4
UCRfUUhwRYmZNGDeduMoHrzA	멋지다 김소선	d7q3TGw2oxM	2024-02-26 15:43:56	7a8ba89b17faecee59cbdf81e660544824c397e347c33248bc8c0c7dc9da5e42
UCRfUUhwRYmZNGDeduMoHrzA	멋지다 김소선	d7q3TGw2oxM	2024-02-26 19:07:41	bb0110d8e1cd475311b03782184e9517a19ff2a04f33adcf10d543383c701cc4
UCRfUUhwRYmZNGDeduMoHrzA	멋지다 김소선	d7q3TGw2oxM	2024-02-26 15:17:41	0f850d380e386abe01c48fbf72de1dd3bb77dbeb7c3d3c312bae9d0217b10370
UCRfUUhwRYmZNGDeduMoHrzA	멋지다 김소선	d7q3TGw2oxM	2024-02-26 15:43:00	7a8ba89b17faecee59cbdf81e660544824c397e347c33248bc8c0c7dc9da5e42
UCRfUUhwRYmZNGDeduMoHrzA	멋지다 김소선	d7q3TGw2oxM	2024-02-26 15:13:38	53d7abb5c725455262af9716877b2b08a8f5b26572daad59848d8497d769e642
UCRfUUhwRYmZNGDeduMoHrzA	멋지다 김소선	d7q3TGw2oxM	2024-02-26 15:44:22	7a8ba89b17faecee59cbdf81e660544824c397e347c33248bc8c0c7dc9da5e42
UCRfUUhwRYmZNGDeduMoHrzA	멋지다 김소선	d7q3TGw2oxM	2024-02-26 15:13:18	f5b6fabd2181bad6a0ef181ffefd5b09ffc7894f9ff430bedc5e687e9d8fff44
UCRfUUhwRYmZNGDeduMoHrzA	멋지다 김소선	d7q3TGw2oxM	2024-02-26 15:43:11	7a8ba89b17faecee59cbdf81e660544824c397e347c33248bc8c0c7dc9da5e42
UCRfUUhwRYmZNGDeduMoHrzA	멋지다 김소선	d7q3TGw2oxM	2024-02-26 15:13:10	50fc0e917441d4d381ffeb11a0956c4630b29ed33b17e72a84ff4e90361c00ea
UCRfUUhwRYmZNGDeduMoHrzA	멋지다 김소선	d7q3TGw2oxM	2024-02-26 15:49:56	7a8ba89b17faecee59cbdf81e660544824c397e347c33248bc8c0c7dc9da5e42
UCRfUUhwRYmZNGDeduMoHrzA	멋지다 김소선	d7q3TGw2oxM	2024-02-27 07:00:19	50fc0e917441d4d381ffeb11a0956c4630b29ed33b17e72a84ff4e90361c00ea
UCRfUUhwRYmZNGDeduMoHrzA	멋지다 김소선	d7q3TGw2oxM	2024-02-26 15:12:24	81d6f394ffee0c855114eb1a3edbf21ac71c65181d0850f2f4f7185f3c65f272
UCRfUUhwRYmZNGDeduMoHrzA	멋지다 김소선	d7q3TGw2oxM	2024-02-26 15:52:51	7a8ba89b17faecee59cbdf81e660544824c397e347c33248bc8c0c7dc9da5e42
UCRfUUhwRYmZNGDeduMoHrzA	멋지다 김소선	d7q3TGw2oxM	2024-02-26 15:12:10	afb2a6827e8166e5606116064313e4389ca8254c2e69d1f06f9bee6382d9b8ec
UCRfUUhwRYmZNGDeduMoHrzA	멋지다 김소선	d7q3TGw2oxM	2024-02-26 15:49:10	7a8ba89b17faecee59cbdf81e660544824c397e347c33248bc8c0c7dc9da5e42
UCRfUUhwRYmZNGDeduMoHrzA	멋지다 김소선	d7q3TGw2oxM	2024-02-26 15:10:35	1adcd5df114e6ac0a46459b1569869009ee4b833ec2bcd37145b25a00c90235a
UCRfUUhwRYmZNGDeduMoHrzA	멋지다 김소선	d7q3TGw2oxM	2024-02-26 15:49:35	7a8ba89b17faecee59cbdf81e660544824c397e347c33248bc8c0c7dc9da5e42
UCRfUUhwRYmZNGDeduMoHrzA	멋지다 김소선	d7q3TGw2oxM	2024-02-26 15:52:36	1adcd5df114e6ac0a46459b1569869009ee4b833ec2bcd37145b25a00c90235a
UCRfUUhwRYmZNGDeduMoHrzA	멋지다 김소선	d7q3TGw2oxM	2024-02-26 15:01:56	34bd71c2e8432efe57e9d9eda79fa368c104fbacc123cbce0a93083b8317ff84
UCRfUUhwRYmZNGDeduMoHrzA	멋지다 김소선	d7q3TGw2oxM	2024-02-26 15:46:10	7a8ba89b17faecee59cbdf81e660544824c397e347c33248bc8c0c7dc9da5e42
UCRfUUhwRYmZNGDeduMoHrzA	멋지다 김소선	d7q3TGw2oxM	2024-02-26 15:00:24	31e5b9fefa4ceae77790077f6e8da40e0549410c07a75aba594373f49d378c4f
UCRfUUhwRYmZNGDeduMoHrzA	멋지다 김소선	d7q3TGw2oxM	2024-02-26 15:41:00	7a8ba89b17faecee59cbdf81e660544824c397e347c33248bc8c0c7dc9da5e42
UCRfUUhwRYmZNGDeduMoHrzA	멋지다 김소선	d7q3TGw2oxM	2024-02-26 14:56:57	f6a330ec0c20d22720fe1b9ab7480f67fde379dff7bef043a56a977abcf54c79
UCRfUUhwRYmZNGDeduMoHrzA	멋지다 김소선	d7q3TGw2oxM	2024-02-26 15:45:29	7a8ba89b17faecee59cbdf81e660544824c397e347c33248bc8c0c7dc9da5e42
UCRfUUhwRYmZNGDeduMoHrzA	멋지다 김소선	d7q3TGw2oxM	2024-02-26 14:54:53	b6375a5d61d5bfec7ee9fd1313a22469a555cb9f4ed06f9ea126549567756c78
UCRfUUhwRYmZNGDeduMoHrzA	멋지다 김소선	d7q3TGw2oxM	2024-02-26 15:53:16	7a8ba89b17faecee59cbdf81e660544824c397e347c33248bc8c0c7dc9da5e42
UCRfUUhwRYmZNGDeduMoHrzA	멋지다 김소선	d7q3TGw2oxM	2024-02-26 14:53:54	9477d0b0a8fd578b75ea7e279ea9739d93f458ce3176c4386bc8e0705e4603e7
UCRfUUhwRYmZNGDeduMoHrzA	멋지다 김소선	d7q3TGw2oxM	2024-02-26 15:53:22	7a8ba89b17faecee59cbdf81e660544824c397e347c33248bc8c0c7dc9da5e42
UCRfUUhwRYmZNGDeduMoHrzA	멋지다 김소선	d7q3TGw2oxM	2024-02-26 14:53:43	85ea320f50e172625483f491902568325ee1fd8b8318ebbe4c4cd49c45690320
UCRfUUhwRYmZNGDeduMoHrzA	멋지다 김소선	d7q3TGw2oxM	2024-02-26 14:55:03	7a8ba89b17faecee59cbdf81e660544824c397e347c33248bc8c0c7dc9da5e42
UCRfUUhwRYmZNGDeduMoHrzA	멋지다 김소선	d7q3TGw2oxM	2024-02-26 14:52:18	79bff2cf4b1560479340bd2dd695ceb2027ea6736a1d7582ccf13562337254db
UCRfUUhwRYmZNGDeduMoHrzA	멋지다 김소선	d7q3TGw2oxM	2024-02-26 15:41:42	7a8ba89b17faecee59cbdf81e660544824c397e347c33248bc8c0c7dc9da5e42
UCRfUUhwRYmZNGDeduMoHrzA	멋지다 김소선	d7q3TGw2oxM	2024-02-26 14:51:14	94bf06917a2feed0826d2f826765c28365325ab5c8a16076a43b81647ed2c1f4
UCRfUUhwRYmZNGDeduMoHrzA	멋지다 김소선	d7q3TGw2oxM	2024-02-26 14:54:28	7a8ba89b17faecee59cbdf81e660544824c397e347c33248bc8c0c7dc9da5e42
UCRfUUhwRYmZNGDeduMoHrzA	멋지다 김소선	d7q3TGw2oxM	2024-02-26 14:50:29	e03ee14b767dbb72d9f6d863e272a5f7ca02a34641e6f3c8536f8bc00d7b93b9
UCRfUUhwRYmZNGDeduMoHrzA	멋지다 김소선	d7q3TGw2oxM	2024-02-26 14:49:43	fdd85c59163699b8e8054de071b3bab6d008128726608f0878c5188bf261e184
UCRfUUhwRYmZNGDeduMoHrzA	멋지다 김소선	d7q3TGw2oxM	2024-02-26 14:51:32	e1c9c55bf75ce0b50110694f5b7f5e3b8b2a7c4fbe6ce73587008debf7f8b3e4
UCRfUUhwRYmZNGDeduMoHrzA	멋지다 김소선	d7q3TGw2oxM	2024-02-26 14:53:00	7a8ba89b17faecee59cbdf81e660544824c397e347c33248bc8c0c7dc9da5e42
UCRfUUhwRYmZNGDeduMoHrzA	멋지다 김소선	d7q3TGw2oxM	2024-02-26 14:49:17	b3bf54049c8c93be80a86b055466caf4fc5d65b3a0ec34341340d83ca89b8340
UCRfUUhwRYmZNGDeduMoHrzA	멋지다 김소선	d7q3TGw2oxM	2024-02-26 14:53:27	7a8ba89b17faecee59cbdf81e660544824c397e347c33248bc8c0c7dc9da5e42
UCRfUUhwRYmZNGDeduMoHrzA	멋지다 김소선	d7q3TGw2oxM	2024-03-01 12:05:30	b3bf54049c8c93be80a86b055466caf4fc5d65b3a0ec34341340d83ca89b8340
UCRfUUhwRYmZNGDeduMoHrzA	멋지다 김소선	d7q3TGw2oxM	2024-02-26 14:49:14	a393c8b75c6a99a5c4efa86c4c16070972ddd0751cbdf7778a87338f500164fc
UCRfUUhwRYmZNGDeduMoHrzA	멋지다 김소선	d7q3TGw2oxM	2024-02-26 14:53:18	7a8ba89b17faecee59cbdf81e660544824c397e347c33248bc8c0c7dc9da5e42
UCRfUUhwRYmZNGDeduMoHrzA	멋지다 김소선	d7q3TGw2oxM	2024-02-26 14:56:38	a393c8b75c6a99a5c4efa86c4c16070972ddd0751cbdf7778a87338f500164fc
UCRfUUhwRYmZNGDeduMoHrzA	멋지다 김소선	d7q3TGw2oxM	2024-02-26 16:03:38	7a8ba89b17faecee59cbdf81e660544824c397e347c33248bc8c0c7dc9da5e42
UCRfUUhwRYmZNGDeduMoHrzA	멋지다 김소선	d7q3TGw2oxM	2024-02-26 14:49:10	c94e1416c7e707e09428103d727bcc14bde379c33e9a779001d760afdd19c204
UCRfUUhwRYmZNGDeduMoHrzA	멋지다 김소선	d7q3TGw2oxM	2024-02-26 14:54:02	7a8ba89b17faecee59cbdf81e660544824c397e347c33248bc8c0c7dc9da5e42
UCRfUUhwRYmZNGDeduMoHrzA	멋지다 김소선	rXvtnCx6tKU	2024-06-02 15:55:01	d0ef87d066f231b35e2841197c7c40cabf5f289d096c85875f3765bf02bfe8a9
UCRfUUhwRYmZNGDeduMoHrzA	멋지다 김소선	rXvtnCx6tKU	2024-05-07 13:47:38	1a24734c1ae68c7b4d6085e065f2ad2d2c60b07ed411c19d85cb54cb412866b8
UCRfUUhwRYmZNGDeduMoHrzA	멋지다 김소선	rXvtnCx6tKU	2024-05-06 15:10:46	73a8a002ed8432d1322346e7eaed1d9552231ce5fe829565ac0d68b64e175651
UCRfUUhwRYmZNGDeduMoHrzA	멋지다 김소선	rXvtnCx6tKU	2024-05-06 05:57:16	d0ff9397da90181887453593ca232e5a822a911f67039a194d457faf0ae46cd8
UCRfUUhwRYmZNGDeduMoHrzA	멋지다 김소선	rXvtnCx6tKU	2024-05-03 06:38:00	f6850c9a2cbdc08d725305942e510e7ec26e473a74e803c4e4c18656dde83cd9
UCRfUUhwRYmZNGDeduMoHrzA	멋지다 김소선	rXvtnCx6tKU	2024-04-23 14:35:56	53c4b7cf2a3adcb531a4e9ea603f78ca77717be5386847af545ed107442cf845
UCRfUUhwRYmZNGDeduMoHrzA	멋지다 김소선	rXvtnCx6tKU	2024-04-14 19:23:10	741c8a2f3c39442d859218c0b755aec11551f2ef985907c9475e151b3a9b1da1
UCRfUUhwRYmZNGDeduMoHrzA	멋지다 김소선	rXvtnCx6tKU	2024-03-31 11:05:55	b9e55da80ad7d3f883feca193052dc502de603a3467b5b47fc49ea2347683c50
UCRfUUhwRYmZNGDeduMoHrzA	멋지다 김소선	rXvtnCx6tKU	2024-02-20 07:17:52	9735a5a77fdff1196ff07870283faa8ef595f41234815519d76d036f9da0d3f6
UCRfUUhwRYmZNGDeduMoHrzA	멋지다 김소선	rXvtnCx6tKU	2024-02-11 14:51:01	c4a6dd2ab568993c4dfec9811144fd7593b74623af8a086102986fae8fd17d57
UCRfUUhwRYmZNGDeduMoHrzA	멋지다 김소선	rXvtnCx6tKU	2024-02-11 14:42:25	c4a6dd2ab568993c4dfec9811144fd7593b74623af8a086102986fae8fd17d57
UCRfUUhwRYmZNGDeduMoHrzA	멋지다 김소선	rXvtnCx6tKU	2024-02-08 15:27:59	184cbefe316cb0e32d3eab13b331ed8b14e428d4982f4f1f4ee0ef2c050aed32
UCRfUUhwRYmZNGDeduMoHrzA	멋지다 김소선	rXvtnCx6tKU	2024-02-05 05:32:03	3e42e109a0fe10ead8d08210d82dce90b5142b3577caf683669925b83e93d31c
UCRfUUhwRYmZNGDeduMoHrzA	멋지다 김소선	rXvtnCx6tKU	2024-02-03 11:03:33	956b1d0161a828cbbab198ad4064238bd8ed60b8f26062ed4b3b1ba6023826de
UCRfUUhwRYmZNGDeduMoHrzA	멋지다 김소선	rXvtnCx6tKU	2024-02-02 13:41:12	80e3b44b1fbbcf05bf7fba59620c9b647d50c3be2bd89ebc959532fff1e4bb9d
UCRfUUhwRYmZNGDeduMoHrzA	멋지다 김소선	rXvtnCx6tKU	2024-01-31 14:33:04	f950ab2cfe011a64b9b6829f7968cead4e0d18ac4dc0691e457b6587bde64d19
UCRfUUhwRYmZNGDeduMoHrzA	멋지다 김소선	rXvtnCx6tKU	2024-01-31 08:30:00	f74785abcac18af616007769eb806691dc04b83f71ad3bcb6ddd5ff0148b010a
UCRfUUhwRYmZNGDeduMoHrzA	멋지다 김소선	rXvtnCx6tKU	2024-01-26 11:51:15	9159fd765e937f7de580c1e7ccc26a3f68b6aeb30963deea379bd9c355e780cc
UCRfUUhwRYmZNGDeduMoHrzA	멋지다 김소선	rXvtnCx6tKU	2024-01-01 16:08:16	e194c691c0e155bf2d71f4a8204cc1caa1e21b8c386e374114419eba639ef9fd
UCRfUUhwRYmZNGDeduMoHrzA	멋지다 김소선	rXvtnCx6tKU	2023-11-18 13:20:54	abf31ca8cb41e46ac686354d60e7eeabb0f769e522a0a8bd5f79cef7a9b7c7f1
UCRfUUhwRYmZNGDeduMoHrzA	멋지다 김소선	rXvtnCx6tKU	2023-11-12 02:04:04	ed534e390ccc31c514a3e70cca92fcc57be1840cacb6cf0f37eca4868a27d9de
UCRfUUhwRYmZNGDeduMoHrzA	멋지다 김소선	rXvtnCx6tKU	2023-10-28 23:46:31	feb31d372ce76be34e851ad5bf754d36a61dffb8d5483bb43324390b8a6fa148
UCRfUUhwRYmZNGDeduMoHrzA	멋지다 김소선	rXvtnCx6tKU	2023-10-27 11:34:21	99f93c194db1c0d9981d53b170476c706271b24e3a4f816c24f0188b76031853
UCRfUUhwRYmZNGDeduMoHrzA	멋지다 김소선	rXvtnCx6tKU	2023-10-15 14:43:43	b5e3e86751bdc8816fd34d753b395c1aa51a7cb9bdb9096d9869fed14c8c08b6
UCRfUUhwRYmZNGDeduMoHrzA	멋지다 김소선	rXvtnCx6tKU	2023-09-26 02:46:25	5890ccd23f9aa6c1ff11113de16999d11177921a2a344838862c16a7fb32c103
UCRfUUhwRYmZNGDeduMoHrzA	멋지다 김소선	rXvtnCx6tKU	2023-09-11 10:58:15	409fd6177953605a9d494adc1061861b9d6e48de348a16bee7213ed15818e650
UCRfUUhwRYmZNGDeduMoHrzA	멋지다 김소선	rXvtnCx6tKU	2023-08-29 10:12:03	50fd9cd2c5e89db0ce403fb9e5ab15180894e73a3c9c143f6c7dd952dfb114c4
UCRfUUhwRYmZNGDeduMoHrzA	멋지다 김소선	rXvtnCx6tKU	2023-08-22 06:27:33	32e95d0ba8d0f50b193eea372f8e613496168c3225bcd8d0338ce18ec9882571
UCRfUUhwRYmZNGDeduMoHrzA	멋지다 김소선	rXvtnCx6tKU	2023-09-16 06:43:00	73d298416866d84f06db5b0f28b0dfe292dd4db6193f2583a96594423ed4dca1
UCRfUUhwRYmZNGDeduMoHrzA	멋지다 김소선	rXvtnCx6tKU	2024-02-08 10:12:44	a60797effca1998bd6ea3aa8f33df8cbd416bc7d64b598643c8309059f00c83e
UCRfUUhwRYmZNGDeduMoHrzA	멋지다 김소선	rXvtnCx6tKU	2023-08-10 17:52:22	ad5ad17e4fda7d0763e00efd78315cc3273716daf2f18db8b99c8220fd3a1c00
UCRfUUhwRYmZNGDeduMoHrzA	멋지다 김소선	rXvtnCx6tKU	2023-08-11 01:57:06	7a8ba89b17faecee59cbdf81e660544824c397e347c33248bc8c0c7dc9da5e42
UCRfUUhwRYmZNGDeduMoHrzA	멋지다 김소선	rXvtnCx6tKU	2023-08-10 13:08:29	36f503f6bd79d35cc6d18a4f8af5503488e0daddc449d4bdfe756d0867214e85
UCRfUUhwRYmZNGDeduMoHrzA	멋지다 김소선	rXvtnCx6tKU	2023-08-04 17:57:46	0debb7d1f1d5cbf33b3eea60db3abd19cd5408ac315435b4349c1add6a4d50d4
UCRfUUhwRYmZNGDeduMoHrzA	멋지다 김소선	rXvtnCx6tKU	2023-09-13 11:13:50	bb2941f77e99c62d3deaeea72e75a11686f8237e3dbb2b05d6beaa585521f0dd
UCRfUUhwRYmZNGDeduMoHrzA	멋지다 김소선	rXvtnCx6tKU	2023-09-16 06:43:19	73d298416866d84f06db5b0f28b0dfe292dd4db6193f2583a96594423ed4dca1
UCRfUUhwRYmZNGDeduMoHrzA	멋지다 김소선	rXvtnCx6tKU	2023-07-28 12:34:01	470c9f2ac25d344279ee3f5496fea885c3b7e861ee4a1adf69f13f26092644f2
UCRfUUhwRYmZNGDeduMoHrzA	멋지다 김소선	rXvtnCx6tKU	2023-06-07 10:15:29	0ac5ef8028a177a5677271c70dce5f24fa225305dd45ba7efa9466e7c453f19e
UCRfUUhwRYmZNGDeduMoHrzA	멋지다 김소선	rXvtnCx6tKU	2023-04-17 17:43:13	f0dbcce52e5b8e833ef6c34d673871d15ca62b3b4c437b21aa70372e226ebfb6
UCRfUUhwRYmZNGDeduMoHrzA	멋지다 김소선	rXvtnCx6tKU	2023-04-10 08:45:30	661c82d8f1d042899e9a61365e5eec1b57aa3ecffcfc301f213c340bab703273
UCRfUUhwRYmZNGDeduMoHrzA	멋지다 김소선	rXvtnCx6tKU	2023-04-07 13:21:01	7fbb6147f2331a8c1ad2cf807f090b4cc579b0f42c54f1d931e91385f5d3521c
UCRfUUhwRYmZNGDeduMoHrzA	멋지다 김소선	rXvtnCx6tKU	2023-04-06 14:37:21	f17f77a6500b9fe458d536d2060829cf852215a3d664eda3e26b1a410c324ad5
UCRfUUhwRYmZNGDeduMoHrzA	멋지다 김소선	rXvtnCx6tKU	2023-04-06 14:44:14	7a8ba89b17faecee59cbdf81e660544824c397e347c33248bc8c0c7dc9da5e42
UCRfUUhwRYmZNGDeduMoHrzA	멋지다 김소선	rXvtnCx6tKU	2023-04-06 22:55:02	f17f77a6500b9fe458d536d2060829cf852215a3d664eda3e26b1a410c324ad5
UCRfUUhwRYmZNGDeduMoHrzA	멋지다 김소선	rXvtnCx6tKU	2023-03-31 10:18:37	1f7c2a425426c0d1f272a20586ca9c271a5a255738565b6d72dd5e2c1c6dbe00
UCRfUUhwRYmZNGDeduMoHrzA	멋지다 김소선	rXvtnCx6tKU	2023-03-30 11:56:40	f344b23173d7a258797d8f0fe2e73fb454989999120ce2d0345e82e3cea0f149
UCRfUUhwRYmZNGDeduMoHrzA	멋지다 김소선	rXvtnCx6tKU	2023-03-29 10:11:34	ed11a477b895e128e326471254f9c77cc40af0d13bb1feab64f1a9a7b5a7d90e
UCRfUUhwRYmZNGDeduMoHrzA	멋지다 김소선	rXvtnCx6tKU	2023-03-23 15:20:27	fda76ef37e1c48d3995d8b0687e1c40280d570cc59def67c232af58de429ceb6
UCRfUUhwRYmZNGDeduMoHrzA	멋지다 김소선	rXvtnCx6tKU	2023-03-23 13:45:13	661a4d8e28baa422e6f84cb8039ca339191fe23b6b0cb15112e10ef23c2faa27
UCRfUUhwRYmZNGDeduMoHrzA	멋지다 김소선	rXvtnCx6tKU	2023-03-10 04:36:15	10a5dbb40503c67c519d3e9f8ed066f09090cc0e0554f4ad06602891c83a13ea
UCRfUUhwRYmZNGDeduMoHrzA	멋지다 김소선	rXvtnCx6tKU	2023-03-04 05:10:58	108c8c2cb15e431b6371901bcc671eaf38228b6ae18bb58007f2091e93be45f0
UCRfUUhwRYmZNGDeduMoHrzA	멋지다 김소선	rXvtnCx6tKU	2023-03-01 07:16:39	4e2b2c7f19c7c93c659bf83b25185f20c3af9b6d98bdcbe18d55635e2355d67f
UCRfUUhwRYmZNGDeduMoHrzA	멋지다 김소선	rXvtnCx6tKU	2023-02-23 02:12:23	c92c8b9e78b3e58a199e783e1afc2d22a468cbb1ac7067f1afa703fe2993ea9b
UCRfUUhwRYmZNGDeduMoHrzA	멋지다 김소선	rXvtnCx6tKU	2023-02-22 12:43:35	a4915bda53f15beeaf48e3d1e4d4fc84610fae2d501a2866c14bba4fd98602be
UCRfUUhwRYmZNGDeduMoHrzA	멋지다 김소선	rXvtnCx6tKU	2023-02-21 06:48:02	e228743ddaf6e0b5aa162cf90a1afd1dce6f20c53d9a0bead44589548b128dea
UCRfUUhwRYmZNGDeduMoHrzA	멋지다 김소선	rXvtnCx6tKU	2023-02-17 13:02:25	a84ae44263df015e03bfcea3737c3e5d5fd159d7cfc3ba1d142d3f35df579417
UCRfUUhwRYmZNGDeduMoHrzA	멋지다 김소선	rXvtnCx6tKU	2023-02-16 18:57:34	a3c2ce965282f65d7480f9ce23058ebd203cb8a42747e87ba78fa6f22e415cd9
UCRfUUhwRYmZNGDeduMoHrzA	멋지다 김소선	rXvtnCx6tKU	2023-02-13 12:29:12	7558d7d2718df1e5500757797ab7eef6b0a2275f6f072d5629651cdbe8c81c56
UCRfUUhwRYmZNGDeduMoHrzA	멋지다 김소선	rXvtnCx6tKU	2023-02-13 05:11:25	5b775d0196959706d6dd2a6ce205660705f2a130d35e192f21c69e728f2ed0fb
UCRfUUhwRYmZNGDeduMoHrzA	멋지다 김소선	rXvtnCx6tKU	2023-02-12 20:32:22	310230ab6a86809f52353731633688aba8b0710b01826e16d5c03036e775810b
UCRfUUhwRYmZNGDeduMoHrzA	멋지다 김소선	rXvtnCx6tKU	2023-02-12 20:33:27	310230ab6a86809f52353731633688aba8b0710b01826e16d5c03036e775810b
UCRfUUhwRYmZNGDeduMoHrzA	멋지다 김소선	rXvtnCx6tKU	2023-09-05 14:15:10	64ee20f1aa72d1fd2cb82bba6622b02f9d0408924e3056d0d332ccc79886569a
UCRfUUhwRYmZNGDeduMoHrzA	멋지다 김소선	rXvtnCx6tKU	2023-10-25 18:33:22	fd673808ab1bbc9d33ba5d69c241fda04c5311364925173cf9cf94e45159f444
UCRfUUhwRYmZNGDeduMoHrzA	멋지다 김소선	rXvtnCx6tKU	2023-10-26 00:58:41	64ee20f1aa72d1fd2cb82bba6622b02f9d0408924e3056d0d332ccc79886569a
UCRfUUhwRYmZNGDeduMoHrzA	멋지다 김소선	rXvtnCx6tKU	2023-02-12 13:36:04	3d3143d1e6fe4ec04e737a3323c9fbb24abe9f1f23a04245d50cae89c4b26389
UCRfUUhwRYmZNGDeduMoHrzA	멋지다 김소선	rXvtnCx6tKU	2023-02-11 02:29:24	aeb3bb5942574041f4f6c6d63607d0e62426bbbe90bf9a079b2073a6bbcc2b1b
UCRfUUhwRYmZNGDeduMoHrzA	멋지다 김소선	rXvtnCx6tKU	2023-02-12 05:18:13	7a8ba89b17faecee59cbdf81e660544824c397e347c33248bc8c0c7dc9da5e42
UCRfUUhwRYmZNGDeduMoHrzA	멋지다 김소선	rXvtnCx6tKU	2023-02-10 15:08:22	38f37a397a3ee0289e97ecc810f91316f2ae7ffa1298d670534a34d229516983
UCRfUUhwRYmZNGDeduMoHrzA	멋지다 김소선	rXvtnCx6tKU	2023-02-10 13:40:10	85fb8b421cf4b2abf2b54b69d84e3fd2b53b4d253f88e900f8f406ad0b3afed5
UCRfUUhwRYmZNGDeduMoHrzA	멋지다 김소선	rXvtnCx6tKU	2023-02-10 11:40:41	7ca1b8393f3fc7b173119c8343045166cb87e3738774ee1e7566e5d0a31ba047
UCRfUUhwRYmZNGDeduMoHrzA	멋지다 김소선	rXvtnCx6tKU	2023-02-10 08:53:16	d600fe6fc377d032e9789caf2a5cace5077f73ebaac93dfd1975ff40aaef8324
UCRfUUhwRYmZNGDeduMoHrzA	멋지다 김소선	rXvtnCx6tKU	2023-02-08 20:58:01	251084efd551d68b1f56f06a46c6faf93dd7a5441eb7127c44aeae7cd492d019
UCRfUUhwRYmZNGDeduMoHrzA	멋지다 김소선	rXvtnCx6tKU	2023-02-08 18:21:55	221c19f67cbbb440a8f2aca3c341e836f95981e7a82c6d7744ae428f9cdbda55
UCRfUUhwRYmZNGDeduMoHrzA	멋지다 김소선	rXvtnCx6tKU	2023-02-07 23:40:35	2f18aa42b16b658d43268fabd1112fa2a88192249c30d8b301c2a8c81ff1e6b4
UCRfUUhwRYmZNGDeduMoHrzA	멋지다 김소선	rXvtnCx6tKU	2023-02-07 15:38:15	3549b26277ec75e7623852dbca7abbefa31d99da960d958578979a7b53e67a33
UCRfUUhwRYmZNGDeduMoHrzA	멋지다 김소선	rXvtnCx6tKU	2023-02-07 02:52:14	ca785c5a5dc6b0a1ce0120e4e8fbaece8455ea65167f7d4bd95c64bf8f42137c
UCRfUUhwRYmZNGDeduMoHrzA	멋지다 김소선	rXvtnCx6tKU	2023-02-07 01:03:19	ed1fbe5bb12384eea278fa8ea21c21d06a5b3c3bf396db7f4b1566f1dddb74ea
UCRfUUhwRYmZNGDeduMoHrzA	멋지다 김소선	rXvtnCx6tKU	2023-02-06 23:52:45	3d30b10665757f1e5b24b93ca0442918ea86fc6db2f48aecda43a4e654302f12
UCRfUUhwRYmZNGDeduMoHrzA	멋지다 김소선	rXvtnCx6tKU	2023-02-06 23:02:46	6a1f9a22acd84b3971e0f654a9d0f6c883248bb9089e892270e1150fa4dbf84c
UCRfUUhwRYmZNGDeduMoHrzA	멋지다 김소선	rXvtnCx6tKU	2023-02-06 20:20:57	3bf60daf7617ccb4d36334e1e3f3bff437ef6816a06c1cb31698e8a8ba11c3b5
UCRfUUhwRYmZNGDeduMoHrzA	멋지다 김소선	rXvtnCx6tKU	2023-02-06 14:56:42	559c4ed6b162c443e3780dd191ba3307e58be0e2ef5d4cfc628267e766357664
UCRfUUhwRYmZNGDeduMoHrzA	멋지다 김소선	rXvtnCx6tKU	2023-02-06 14:06:29	2319fc8f22f4c39052b7e2963ea93b251c597f26028fea9c2bb4a99b98c39ac2
UCRfUUhwRYmZNGDeduMoHrzA	멋지다 김소선	rXvtnCx6tKU	2023-02-06 13:01:09	822d6784954998eedc834d8290e20cb1036685ef59fac4be1911265aac8e3fa6
UCRfUUhwRYmZNGDeduMoHrzA	멋지다 김소선	rXvtnCx6tKU	2023-02-06 10:12:25	893dfddbad83a32e610cbe991f067cd8237cc0a45f7c5c6ecfa01ed61cd6f5f9
UCRfUUhwRYmZNGDeduMoHrzA	멋지다 김소선	rXvtnCx6tKU	2023-02-06 09:44:13	1675419f2e35cf124e5726365aae38e202467955e5d510fcf44a52258c3699f6
UCRfUUhwRYmZNGDeduMoHrzA	멋지다 김소선	rXvtnCx6tKU	2023-02-06 07:10:23	1cae2b272caab13dce4236a248e17d168801837582fa2f4d1f6c4e8d161016d5
UCRfUUhwRYmZNGDeduMoHrzA	멋지다 김소선	rXvtnCx6tKU	2023-02-06 04:36:57	bdd52ae6ea9a398170bd1103a2c3522127e068962e3c90f76518529812393895
UCRfUUhwRYmZNGDeduMoHrzA	멋지다 김소선	rXvtnCx6tKU	2023-02-06 03:17:01	2cdacebfd0e1c1e1bf0dac00036c85ca47827a649eb984d54aa1c7c49129b190
UCRfUUhwRYmZNGDeduMoHrzA	멋지다 김소선	rXvtnCx6tKU	2023-02-06 01:25:11	679c54f00e650fcb3c371b9827da02f0b981a84147470f3b1233a021f03e1779
UCRfUUhwRYmZNGDeduMoHrzA	멋지다 김소선	rXvtnCx6tKU	2023-02-05 19:01:52	d8c2f5572b1cd37cfc64c5d28b3f640a02d7e1c106c7309a2c267a31e81a56e2
UCRfUUhwRYmZNGDeduMoHrzA	멋지다 김소선	rXvtnCx6tKU	2023-02-05 18:15:50	1c9b0cab5b4d1e9073573ffc22aa6ba19df032806cec69d5bed409be5ce51d30
UCRfUUhwRYmZNGDeduMoHrzA	멋지다 김소선	rXvtnCx6tKU	2023-02-05 18:09:13	96e62927d4fe6c70c07203947f6430cbfbfc4798e7f1d026a739639404cf258f
UCRfUUhwRYmZNGDeduMoHrzA	멋지다 김소선	rXvtnCx6tKU	2023-02-05 15:55:47	bd21e4b5b7ff091af7e36a22b442d8d14f7ca2a88f0a047613c476935faec1a8
UCRfUUhwRYmZNGDeduMoHrzA	멋지다 김소선	rXvtnCx6tKU	2023-02-05 15:14:16	7f1cebafd3419a746a41490e05383a329a3f588dc1f201ad3cd2903830eca0df
UCRfUUhwRYmZNGDeduMoHrzA	멋지다 김소선	rXvtnCx6tKU	2023-10-15 14:41:55	b5e3e86751bdc8816fd34d753b395c1aa51a7cb9bdb9096d9869fed14c8c08b6
UCRfUUhwRYmZNGDeduMoHrzA	멋지다 김소선	rXvtnCx6tKU	2023-02-05 14:27:27	a3b604196600b050851b22116a4a0008fd50d5d5e7831f76448061b4601dda89
UCRfUUhwRYmZNGDeduMoHrzA	멋지다 김소선	rXvtnCx6tKU	2023-02-05 12:05:14	566ee8b8de2ac49e14313faa3c4e47f68ab67feb8aa9b3d063e36286b0053e53
UCRfUUhwRYmZNGDeduMoHrzA	멋지다 김소선	rXvtnCx6tKU	2023-02-05 10:01:15	591e08de8078fd76d13f6a54f751460bab42cf246d20998e19ab72aba5e2b648
UCRfUUhwRYmZNGDeduMoHrzA	멋지다 김소선	rXvtnCx6tKU	2023-02-05 01:27:47	40daeb6f23efebcfe58cc183f21e6daaf230fc3d7864e0d879a856eb3b293d3a
UCRfUUhwRYmZNGDeduMoHrzA	멋지다 김소선	rXvtnCx6tKU	2023-02-04 16:16:28	bba540aaf676229dfdbea1a9d3cb4347c2ac3ac273655ed3605ff8da89e91a2d
UCRfUUhwRYmZNGDeduMoHrzA	멋지다 김소선	rXvtnCx6tKU	2023-02-04 15:49:59	69b4f993d7363f33e0092b53153f5c3a8e3e8346a72480e7f296120e100cd2a4
UCRfUUhwRYmZNGDeduMoHrzA	멋지다 김소선	rXvtnCx6tKU	2023-02-04 13:43:38	8c505d9e731dce690811845846b2b289b6364e84656b30aa1ca6b278ab80f684
UCRfUUhwRYmZNGDeduMoHrzA	멋지다 김소선	rXvtnCx6tKU	2023-02-04 12:56:09	afbe7a9b939a67106d311af30b1da4bf60ab170a06b238ec51b7f980e73031bc
UCRfUUhwRYmZNGDeduMoHrzA	멋지다 김소선	rXvtnCx6tKU	2023-02-04 12:14:40	4f33935c3d6a419ec0b7d74e3e39f185189671e8d1e4991ed205f413f56d10f4
UCRfUUhwRYmZNGDeduMoHrzA	멋지다 김소선	rXvtnCx6tKU	2023-02-04 06:52:52	f49c4a2401b5e5906c9ed45bde1bbb0c8c5509977b6d0015542dca1d3efea48f
UCRfUUhwRYmZNGDeduMoHrzA	멋지다 김소선	rXvtnCx6tKU	2023-02-04 04:45:07	023d8325fba69c5a9541d8f49fb37519c674e3d7b4bd2fc8d3130dbb9f55e608
UCRfUUhwRYmZNGDeduMoHrzA	멋지다 김소선	rXvtnCx6tKU	2023-02-04 03:00:43	c172b4774194b4f2314756cbfe67b02058dccd6461f80fa9e234fc67cf206d3d
UCRfUUhwRYmZNGDeduMoHrzA	멋지다 김소선	rXvtnCx6tKU	2023-02-04 03:04:29	8d5572be0b5752fadb353db613753eb587c62d3d71f8ab33649656873a88a729
UCRfUUhwRYmZNGDeduMoHrzA	멋지다 김소선	rXvtnCx6tKU	2023-02-04 00:32:06	2bbd39fb9f860281da09afd2f0b002085e54445fa6ea111242baa8921053067a
UCRfUUhwRYmZNGDeduMoHrzA	멋지다 김소선	rXvtnCx6tKU	2023-02-04 00:11:51	e6f37b9569f6decc561224d129fe249531a27775e7ee4ca94fef9110330167e9
UCRfUUhwRYmZNGDeduMoHrzA	멋지다 김소선	rXvtnCx6tKU	2023-02-03 16:37:19	8bc3a2a2dab445f47882f02f084c3ffaf6f58197dbdd5c1e5556c6593e1f4b41
UCRfUUhwRYmZNGDeduMoHrzA	멋지다 김소선	rXvtnCx6tKU	2023-02-03 12:45:43	c88c89d3f3f036630750eedbef2dcb55205a0699a43c9c8cac04cda57b1a650a
UCRfUUhwRYmZNGDeduMoHrzA	멋지다 김소선	rXvtnCx6tKU	2023-02-03 12:36:00	a87f75c5093e88354439664746f1003868e776d73e7fb789d45bcbafb0fac898
UCRfUUhwRYmZNGDeduMoHrzA	멋지다 김소선	rXvtnCx6tKU	2023-02-03 10:04:45	644cffc33aa2000d7357921a3f3903e5d2b4c13cbeef6e21938663dd2f2abb58
UCRfUUhwRYmZNGDeduMoHrzA	멋지다 김소선	rXvtnCx6tKU	2023-02-03 08:33:07	6ba70f7816e20a7458c00fbf6ff1b519a714ade73b3cf6d80b97b12a8f49d78b
UCRfUUhwRYmZNGDeduMoHrzA	멋지다 김소선	rXvtnCx6tKU	2023-02-03 07:05:48	6f6ac93bce4c58e382f3b53436158f0ce92d64326f7a5070a18aee44c259fbb2
UCRfUUhwRYmZNGDeduMoHrzA	멋지다 김소선	rXvtnCx6tKU	2023-02-03 04:46:37	c2b912e0adffa01635e6ccec2091eca7d94f0e4c1668f529d7b74fd001cb0971
UCRfUUhwRYmZNGDeduMoHrzA	멋지다 김소선	rXvtnCx6tKU	2023-02-03 03:10:12	875636d7c2f3524e4b4ab5efb788546ff1f4a62654d66582446391a1a3884f1f
UCRfUUhwRYmZNGDeduMoHrzA	멋지다 김소선	rXvtnCx6tKU	2023-02-03 02:36:13	f1fd390bd16f0f0dea90676138765e8d573b595445d536bb66e87648f7ce9c80
UCRfUUhwRYmZNGDeduMoHrzA	멋지다 김소선	rXvtnCx6tKU	2023-02-03 01:39:32	3933c88bedd34fd5736ee2780e361c832d9b5c3dc7955f610399ddbb4a51f8df
UCRfUUhwRYmZNGDeduMoHrzA	멋지다 김소선	rXvtnCx6tKU	2023-02-02 23:26:16	b331bc084c5462f4901a896637329404db117b94a49dea7ec256167c301fd088
UCRfUUhwRYmZNGDeduMoHrzA	멋지다 김소선	rXvtnCx6tKU	2023-02-02 16:23:01	530844a609027d73b1a4f0b1004c84e448ac5eb835fcb35b0349c334992566c0
UCRfUUhwRYmZNGDeduMoHrzA	멋지다 김소선	rXvtnCx6tKU	2023-02-02 11:45:54	2456da60b6dda78f576c4e9466b042cd112488a1bf2a90e50f5c74a931fdea32
UCRfUUhwRYmZNGDeduMoHrzA	멋지다 김소선	rXvtnCx6tKU	2023-02-02 10:22:44	d86f0504aae1bb52e874a57de82dd0b34849479eed0cd45fbf77c5589e2bd0b3
UCRfUUhwRYmZNGDeduMoHrzA	멋지다 김소선	rXvtnCx6tKU	2023-02-02 09:22:37	9b88a9e4d3120abaa13cd6e4bdf4c3438c206d7a1d9c07853f0163bb0eda348b
UCRfUUhwRYmZNGDeduMoHrzA	멋지다 김소선	rXvtnCx6tKU	2023-02-02 07:00:41	8f21ef3eca2523ad2156596851685ec7a15aa7d875a0bb0046855d71197a7202
UCRfUUhwRYmZNGDeduMoHrzA	멋지다 김소선	rXvtnCx6tKU	2023-02-02 00:32:06	e418098d2ba05bb1fba5bfe8556c66fb78b40b1b1d48a405f432c0a7d55973d4
UCRfUUhwRYmZNGDeduMoHrzA	멋지다 김소선	rXvtnCx6tKU	2023-02-02 00:21:29	87610879b63ba8a09fed62f9b982dc4a29987cec69ab14c15fb3b7daf6ef3e4d
UCRfUUhwRYmZNGDeduMoHrzA	멋지다 김소선	rXvtnCx6tKU	2023-02-01 21:28:18	925cfde89cb65389cbb6b8a0a9982a8f6e31da3df817739ee69a39644a1ab7c7
UCRfUUhwRYmZNGDeduMoHrzA	멋지다 김소선	rXvtnCx6tKU	2023-02-01 19:51:12	0643bf15b7c9df01a1b7fcce3448253e264cfabbc66cf929ad4aae0f174fb279
UCRfUUhwRYmZNGDeduMoHrzA	멋지다 김소선	rXvtnCx6tKU	2023-02-01 18:11:14	e2ee34c58e2a83083c62c52b6a184f3c39c1fdf7c81f859dae94b28670a807c9
UCRfUUhwRYmZNGDeduMoHrzA	멋지다 김소선	rXvtnCx6tKU	2023-02-01 17:01:12	972c39cdfe61b34ecee1dcba29c5ec52ab723cc4732a2796aac0923d1e323b33
UCRfUUhwRYmZNGDeduMoHrzA	멋지다 김소선	rXvtnCx6tKU	2023-02-01 16:07:37	6e7a0b9ca2ba4f4a19f8c9bc44861a13c08abdb8ce00eaed0d8e271a2d3bf56d
UCRfUUhwRYmZNGDeduMoHrzA	멋지다 김소선	rXvtnCx6tKU	2023-02-01 14:41:54	bac0f41f66489a8e32b74d68e9e179e14a1c98f9dca7c622d24d96d6efe92735
UCRfUUhwRYmZNGDeduMoHrzA	멋지다 김소선	rXvtnCx6tKU	2023-02-01 12:31:36	e5306d6becaaa43da0f835cc1534f2016173b0dcafe2a777d56636dd7668d8c8
UCRfUUhwRYmZNGDeduMoHrzA	멋지다 김소선	rXvtnCx6tKU	2023-02-01 09:43:42	f485be142b68915a72bde1444f4b4cccb3297aec3f3e0ab6ec515aaa3b39273e
UCRfUUhwRYmZNGDeduMoHrzA	멋지다 김소선	rXvtnCx6tKU	2023-02-01 08:08:14	f40a9c6379d4629979a79863455a4afc7ff317cf01fb0c84b89384d9cf0e2017
UCRfUUhwRYmZNGDeduMoHrzA	멋지다 김소선	rXvtnCx6tKU	2023-02-01 01:08:48	7f670e8b001ece1104b07200e401204fb4f1f454ce24eab0492123b1df0f3330
[truncated: 152,286 more rows]
